# Supplementary material for: Genome-wide analysis provides genetic evidence that ACE2 influences COVID-19 risk and yields risk scores associated with severe disease
Source: Nat Genet. 2022 Mar 3;54(4):382–92. doi: 10.1038/s41588-021-01006-7 (PMC9005345; doi:10.1038/s41588-021-01006-7)
Supplement: Supplementary file 3 — Supplementary Tables 1–21. [file 41588_2021_1006_MOESM3_ESM.xlsx]

## Sheet: Supplementary Table 1
Supplementary Table 1. Breakdown of COVID-19 status across the four studies included in the analysis.
COVID-19 status	Positive qPCR or serology for SARS-CoV-2	ICD10 U07 diagnosis or hospitalization	Severe COVID-19 (ventilation or death)	Negative qPCR or serology test for SARS-CoV-2	Sample size
					AncestryDNA	UK Biobank	GHS	PMBB	Total
Positive	Yes	Yes	Yes	Yes or No or NA	817	793	326	22	1958
	Yes	Yes	No or NA	Yes or No or NA	1016	2810	471	122	4419
	Yes	No or NA	Yes	Yes or No or NA	0	0	0	0	0
	Yes	No or NA	No or NA	Yes or No or NA	29093	11613	4695	240	45641
	No or NA	Yes	Yes	No or NA	0	187	0	0	187
	No or NA	Yes	No or NA	No or NA	0	164	0	0	164
	No or NA	No or NA	Yes	No or NA	0	0	0	0	0
	No or NA	Yes	Yes	Yes	0	54	0	0	54
	No or NA	Yes	No or NA	Yes	0	202	0	5	207
	No or NA	No or NA	Yes	Yes	0	0	0	0	0
					Total = 30,926	Total =15,823	Total = 5492	Total = 389	Total = 52,630
Negative	No or NA	No or NA	No or NA	Yes	36107	47205	23737	2556	109605
Unknown	NA	No or NA	No or NA	NA	96617	395999	88788	13007	594411
Total					163650	459027	118017	15952	756646

## Sheet: Supplementary Table 2 
Supplementary Table 2. Demographics and clinical characteristics of study participants.
Demographics	COVID-19 Positive		Covid-19 Negative or Unknown
	Hospitalized	Not Hospitalized
AncestryDNA
Total N	1818	29093	132724
AFR ancestry, n (%)	135 (7.34%)	1494 (5.14%)	5688 (4.29%)
HLA ancestry, n (%)	199 (10.95%)	3553 (12.21%)	13323 (10.04%)
EAS ancestry, n (%)	0 (0%)	110 (0.38%)	570 (0.43%)
EUR ancestry, n (%)	1484 (81.63%)	23869 (81.04%)	113882 (85.80%)
SAS ancestry, n (%)	<100 (0%)	<100 (0.23%)	261 (0.20%)
Average Age, y (% >60y)	57.84 (863)	50.1 (7940)	59.43 (48547)
Female, n (%)	726 (60.4%)	9870 (66.1%)	42909 (67.7%)
Hypertension, n (%)	670 (36.6%)	5402 (18.6%)	28912 (21.8%)
Cardiovascular Disease, n (%)	204 (11.1%)	1048 (3.6%)	6573 (5.0%)
Type 2 Diabetes, n (%)	392 (21.4%)	2330 (8.0%)	12432 (9.4%)
Chronic kidney disease, n (%)	<100 (5.0%)	323 (1.1%)	2123 (1.6%)
Asthma, n (%)	382 (20.8%)	3861 (13.3%)	18256 (13.8%)
COPD, n (%)	125 (6.8%)	523 (1.8%)	3563 (2.7%)
UK Biobank
Total N	4188	11613	443204
AFR ancestry, n (%)	148 (3.53%)	472 (4.06%)	8804 (1.99%)
EAS ancestry, n (%)	0 (0%)	64 (0.55%)	2209 (0.50%)
EUR ancestry, n (%)	3884 (92.74%)	10470 (90.16%)	422309 (95.29%)
SAS ancestry, n (%)	156 (3.72%)	607 (5.23%)	9882 (2.23%)
Average Age, y (% >60y)	61 (52.3%)	51 (20.2%)	57 (37.2%)
Female, n (%)	1838 (43.9%)	6410 (55.2%)	244345 (55.1%)
Hypertension, n (%)	1851 (44.2%)	2407 (20.7%)	102820 (23.2%)
Cardiovascular Disease, n (%)	553 (13.2%)	566 (4.8%)	25998 (5.9%)
Type 2 Diabetes, n (%)	757 (18.0%)	766 (6.6%)	26743 (6%)
Chronic kidney disease, n (%)	280 (6.7%)	190 (1.6%)	8546 (1.9%)
Asthma, n (%)	829 (19.8%)	1784 (15.4%)	62740 (14.1%)
COPD, n (%)	392 (9.3%)	250 (2.1%)	10762 (2.4%)
GHS
Total N	773	4827	116734
AFR ancestry, n (%)	0 (0%)	112 (2.32%)	3050 (2.61%)
HLA ancestry, n (%)	0 (0%)	80 (1.65%)	1307 (1.11%)
EUR ancestry, n (%)	773 (100%)	4503 (93.28%)	108168 (92.66%)
Average Age, y (% >60y)	68.68 (76.06%)	52.20 (33.39%)	55.41 (43.43%)
Female, n (%)	393 (50.84%)	3129 (66.64%)	70456 (62.61%)
Hypertension, n (%)	603 (78.00%)	2191 (46.66%)	54881 (48.77%)
Cardiovascular Disease, n (%)	328 (42.43%)	653 (13.90%)	17395 (15.45%)
Type 2 Diabetes, n (%)	348 (45.01%)	1049 (22.34%)	24152 (21.46%)
Chronic kidney disease, n (%)	298 (38.55%)	519 (11.05%)	14534 (12.91%)
Asthma, n (%)	74 (9.57%)	381 (8.11%)	7146 (6.35%)
COPD, n (%)	192 (24.83%)	376 (8.00%)	11028 (9.80%)
PMBB
Total N	132	240	15563
AFR ancestry, n (%)	132 (100%)	217 (90.42%)	8564 (55.03%)
EUR ancestry, n (%)	0 (0%)	23 (9.58%)	6999 (44.97%)
Average Age, y (% >60y)	61.77 (58.33%)	50.45 (27.50%)	63.26 (61.95%)
Female, n (%)	69 (52.27%)	174 (72.50%)	8121 (52.18%)
Hypertension, n (%)	113 (85.61%)	141 (58.75%)	9466 (60.82%)
Cardiovascular Disease, n (%)	40 (30.30%)	34 (14.17%)	4842 (31.11%)
Type 2 Diabetes, n (%)	90 (68.18%)	70 (29.17%)	4546 (29.21%)
Chronic kidney disease, n (%)	74 (56.06%)	26 (10.83%)	3507 (22.53%)
Asthma, n (%)	29 (21.97%)	52 (21.67%)	2189 (14.07%)
COPD, n (%)	26 (19.70%)	15 (6.25%)	1706 (10.96%)
AFR: African. EAS: East Asian. EUR: European. HLA: Hispanic or Latin American. SAS: South Asian.

## Sheet: Supplementary Table 3
Supplementary Table 3. Definitions used for the seven COVID-19 phenotypes analyzed.
Broad phenotype category	Phenotype	Case/control group	Definition			Sample size with genetic data
			COVID-19 status	Hospitalized	Severe disease	AncestryDNA	UK Biobank	GHS	PMBB	Total
Risk of infection	COVID-19 positive vs. COVID-19 negative or unknown	Cases	Positive	Yes, No or NA	Yes, No or NA	30926	15823	5492	389	52630
		Controls	Negative or unknown	No or NA	No or NA	132724	443204	112525	15563	704016
	COVID-19 positive vs. COVID-19 negative	Cases	Positive	Yes, No or NA	Yes, No or NA	30926	15823	5492	389	52630
		Controls	Negative	No or NA	No or NA	36107	47205	23737	2556	109605
	COVID-19 positive and not hospitalized vs. COVID-19 negative or unknown	Cases	Positive	No	No	29093	11613	4695	240	45641
		Controls	Negative or unknown	No or NA	No or NA	132724	443204	112525	15563	704016
	COVID-19 positive and hospitalized vs. COVID-19 negative or unknown	Cases	Positive	Yes (or death)	Yes, No or NA	1818	4188	773	132	6911
		Controls	Negative or unknown	No or NA	No or NA	131893	440995	108168	8564	689620
	COVID-19 positive and severe vs. COVID-19 negative or unknown	Cases	Positive	Yes, No or NA	Yes	810	1028	321	25	2184
		Controls	Negative or unknown	No or NA	No or NA	131893	440995	108168	8564	689620
Risk of adverse outcomes amongst infected individuals	COVID-19 positive and hospitalized vs. COVID-19 positive and not hospitalized	Cases	Positive	Yes (or death)	Yes, No or NA	1818	4188	773	132	6911
		Controls	Positive	No	No	28916	11549	4503	217	45185
	COVID-19 positive and severe vs. COVID-19 positive and not hospitalized	Cases	Positive	Yes, No or NA	Yes	810	1028	321	25	2184
		Controls	Positive	No	No	28916	11549	4503	217	45185

## Sheet: Supplementary Table 4
Supplementary Table 4. Genomic inflation factor (lambda) across the seven COVID-19 phenotypes analyzed.
Index	Phenotype	Study	N cases	N controls	Total N	Common variants (MAF>0.5%)		Rare variants (MAF<0.5%)
						N variants	Lambda	N variants	Lambda
1	COVID19 positive vs COVID19 negative or unknown	Meta-analysis	52630	704016	756646	12659604	1.054	76347805	1.011
		ANCESTRY_Freeze_Four_EUR	25353	113882	139235	9114485	1.032	17505860	1.021
		UKB_500K_EUR	14354	422309	436663	10518951	1.034	41557338	1.038
		GHS_Freeze_145_EUR	5276	108168	113444	10517411	1.013	31213671	1.078
		ANCESTRY_Freeze_Four_HLA	3752	12323	16075	10360579	1.126	16342242	1.142
		ANCESTRY_Freeze_Four_AFR	1629	5688	7317	16651249	1.083	7924824	1.111
		UKB_500K_SAS	763	9882	10645	11223467	1.047	16126339	1.147
		UKB_500K_AFR	620	8804	9424	19365480	1.028	23403726	1.126
		UPENN-PMBB_Freeze_One_TOPMED_AFR	349	8564	8913	19201924	0.993	24334265	0.877
		GHS_Freeze_145_AFR	128	3050	3178	19261006	0.793	13222396	0.775
		ANCESTRY_Freeze_Four_EAS	120	570	690	8287783	0.955	388659	1.276
		GHS_Freeze_145_HLA	88	1307	1395	13559291	0.784	5975072	0.804
		UKB_500K_EAS	86	2209	2295	9472040	0.994	5274937	0.808
		ANCESTRY_Freeze_Four_SAS	<100	261	333	8772668	0.772	86	0.772
		UPENN-PMBB_Freeze_One_TOPMED_EUR	40	6999	7039	10569481	0.914	11542106	0.189
2	COVID19 positive vs COVID19 negative	Meta-analysis	52630	109605	162235	15917507	1.018	48430743	1.047
		ANCESTRY_Freeze_Four_EUR	25353	30667	56020	9116923	1.069	17300691	1.065
		UKB_500K_EUR	14354	44903	59257	10521738	1.031	31741985	1.05
		GHS_Freeze_145_EUR	5276	22848	28124	10518718	1.021	26548178	1.082
		ANCESTRY_Freeze_Four_HLA	3752	3403	7155	10409037	1.056	12259804	1.071
		ANCESTRY_Freeze_Four_AFR	1629	1783	3412	16657740	1.037	5856801	1.063
		UKB_500K_SAS	763	1104	1867	11217149	0.986	4212996	1.03
		UKB_500K_AFR	620	1029	1649	19377829	0.988	6949159	1.032
		UPENN-PMBB_Freeze_One_TOPMED_AFR	349	1804	2153	19210279	1.001	9238302	1.159
		GHS_Freeze_145_AFR	128	583	711	19220711	0.684	2145450	1.005
		ANCESTRY_Freeze_Four_EAS	120	174	294	7368136	0.816	NA	NA
		GHS_Freeze_145_HLA	88	306	394	12615699	0.625	NA	NA
		UKB_500K_EAS	86	169	255	8096105	0.767	NA	NA
		ANCESTRY_Freeze_Four_SAS	<100	<100	152	7499011	0.477	NA	NA
		UPENN-PMBB_Freeze_One_TOPMED_EUR	40	752	792	10649166	0.902	1084967	0.686
3	COVID19 positive not hospitalized vs COVID19 negative or unknown	Meta-analysis	45641	704016	749657	12664016	1.049	76053657	0.971
		ANCESTRY_Freeze_Four_EUR	23869	113882	137751	9114352	1.033	17505215	1.02
		UKB_500K_EUR	10470	422309	432779	10518900	1.027	41512665	1.004
		GHS_Freeze_145_EUR	4503	108168	112671	10517274	1.015	31211655	1.112
		ANCESTRY_Freeze_Four_HLA	3553	12323	15876	10359235	1.126	16286078	1.142
		ANCESTRY_Freeze_Four_AFR	1494	5688	7182	16650531	1.08	7876530	1.119
		UKB_500K_SAS	607	9882	10489	11224048	1.036	16007835	1.085
		UKB_500K_AFR	472	8804	9276	19365078	1.037	23196596	1.048
		UPENN-PMBB_Freeze_One_TOPMED_AFR	217	8564	8781	19201513	0.981	24110114	0.655
		GHS_Freeze_145_AFR	112	3050	3162	19259910	0.798	13175822	0.706
		ANCESTRY_Freeze_Four_EAS	110	570	680	8277196	0.937	370881	1.238
		GHS_Freeze_145_HLA	80	1307	1387	13555149	0.805	5935171	0.752
		ANCESTRY_Freeze_Four_SAS	<100	261	328	8746716	0.734	59	0.737
		UKB_500K_EAS	64	2209	2273	9469792	1.011	5218675	0.653
		UPENN-PMBB_Freeze_One_TOPMED_EUR	23	6999	7022	10568880	0.842	11520379	0.103
4	COVID19 positive hospitalized vs COVID19 negative or unknown	Meta-analysis	6911	689620	696531	12311356	1.019	72100390	0.774
		UKB_500K_EUR	3884	422309	426193	10518717	1.029	41438313	0.869
		ANCESTRY_Freeze_Four_EUR	1484	113882	115366	9113935	1.02	17492079	1.095
		GHS_Freeze_145_EUR	773	108168	108941	10517626	0.989	31200896	0.679
		ANCESTRY_Freeze_Four_HLA	199	12323	12522	10355552	0.954	15145563	0.66
		UKB_500K_SAS	156	9882	10038	11226298	0.956	15643828	0.594
		UKB_500K_AFR	148	8804	8952	19364991	0.959	22729568	0.524
		ANCESTRY_Freeze_Four_AFR	135	5688	5823	16650183	0.845	7301363	0.704
		UPENN-PMBB_Freeze_One_TOPMED_AFR	132	8564	8696	19203151	0.954	23970759	0.463
5	COVID19 positive severe vs COVID19 negative or unknown	Meta-analysis	2184	689620	691804	12317578	0.996	71887891	0.436
		UKB_500K_EUR	953	422309	423262	10518693	1.017	41399045	0.518
		ANCESTRY_Freeze_Four_EUR	667	113882	114549	9113896	1.01	17491621	0.797
		GHS_Freeze_145_EUR	321	108168	108489	10517572	0.944	31199381	0.337
		ANCESTRY_Freeze_Four_HLA	<100	12323	12404	10356352	0.929	15099237	0.371
		ANCESTRY_Freeze_Four_AFR	<100	5688	5750	16648952	0.925	7269674	0.481
		UKB_500K_AFR	43	8804	8847	19365845	0.985	22580462	0.17
		UKB_500K_SAS	32	9882	9914	11226767	0.918	15544218	0.168
		UPENN-PMBB_Freeze_One_TOPMED_AFR	25	8564	8589	19201950	0.91	23788706	0.093
6	COVID19 positive hospitalized vs COVID19 positive not hospitalized	Meta-analysis	6911	45185	52096	17736142	0.98	24498210	1.056
		UKB_500K_EUR	3884	10470	14354	10524169	1.04	16832015	1.071
		ANCESTRY_Freeze_Four_EUR	1484	23869	25353	9117639	1.011	15595929	1.148
		GHS_Freeze_145_EUR	773	4503	5276	10521676	1.008	8477328	1.132
		ANCESTRY_Freeze_Four_HLA	199	3553	3752	10392795	1.006	8906919	1.083
		UKB_500K_SAS	156	607	763	11125523	0.881	900209	1.018
		UKB_500K_AFR	148	472	620	19346132	0.963	1173739	1.121
		ANCESTRY_Freeze_Four_AFR	135	1494	1629	16632746	0.879	3878224	1.088
		UPENN-PMBB_Freeze_One_TOPMED_AFR	132	217	349	17386629	0.878	NA	NA
7	COVID19 positive severe vs COVID19 positive not hospitalized	Meta-analysis	2184	45185	47369	17565432	0.977	22301026	0.981
		UKB_500K_EUR	953	10470	11423	10524284	1.046	14265668	1.086
		ANCESTRY_Freeze_Four_EUR	667	23869	24536	9117378	1.028	15460239	0.885
		GHS_Freeze_145_EUR	321	4503	4824	10521257	0.902	7888063	0.971
		ANCESTRY_Freeze_Four_HLA	<100	3553	3634	10395661	0.993	8745342	0.685
		ANCESTRY_Freeze_Four_AFR	<100	1494	1556	16630281	0.978	3750324	0.792
		UKB_500K_AFR	43	472	515	19296565	0.892	266926	0.693
		UKB_500K_SAS	32	607	639	11034836	0.814	467149	0.548
		UPENN-PMBB_Freeze_One_TOPMED_AFR	25	217	242	15603727	0.998	NA	NA
AFR: African. EAS: East Asian. EUR: European. HLA: Hispanic or Latin American. SAS: South Asian.

## Sheet: Supplementary Table 5
Supplementary Table 5. Eight variants associated with COVID-19 susceptibility in previous GWAS.
Locus index	Independent signal index	Reference (PMID)	First author	Phenotype	rs ID	hg38	Nearest gene	Effect allele	Locus	Odds Ratio	LCI	UCI	P-value	N cases	N controls	Top independent association in locus
1	1	33307546	Pairo-Castineira	covid19_severe_vs_negative_or_unknown	rs73064425	3:45859597:C:T	LZTFL1	T	3p21.31	2.14	1.88	2.45	4.77e-30	1676	8380	1
1	1	33888907	Shelton	covid_test_positive_respiratory_broad_dx_negative_controls	rs13078854	3:45820440:G:A	LZTFL1	G	3p21.31	0.592	0.527	0.665	1.6e-18	1447	796151	0
1	1	32558485	Ellinghaus	covid19_severe_vs_negative_or_unknown	rs11385942	3:45834967:G:GA	LZTFL1	GA	3p21.31	1.77	1.48	2.11	1.15e-10	1610	2205	0
1	2	33888907	Shelton	covid_test_positive_vs_negative	rs2531743	3:45796808:G:A	SLC6A20	G	3p21.31	0.917	0.892	0.942	7.6e-10	12972	101268	1
2	1	33307546	Pairo-Castineira	covid19_severe_vs_negative_or_unknown	rs143334143	6:31153649:G:A	CCHCR1	A	6p21.33	1.85	1.61	2.13	8.82e-18	1676	8380	1
3	1	33888907	Shelton	covid_test_positive_vs_negative	rs9411378	9:133270015:A:C	ABO	A	9q34.2	1.17	1.12	1.2	5.3e-20	12972	101268	1
3	1	32558485	Ellinghaus	covid19_severe_vs_negative_or_unknown	rs657152	9:133263862:G:T	ABO	T	9q34.2	1.32	1.2	1.47	4.95e-08	1610	2205	0
4	1	33307546	Pairo-Castineira	covid19_severe_vs_negative_or_unknown	rs10735079	12:112942203:G:A	OAS3	A	12q24.13	1.29	1.18	1.42	1.65e-08	1676	8380	1
5	1	33307546	Pairo-Castineira	covid19_severe_vs_negative_or_unknown	rs2109069	19:4719431:G:A	DPP9	A	19p13.3	1.36	1.25	1.48	3.98e-12	1676	8380	1
6	1	33307546	Pairo-Castineira	covid19_severe_vs_negative_or_unknown	rs74956615	19:10317045:T:A	RAVER1	A	19p13.2	1.59	1.35	1.87	2.31e-08	1676	8380	1
7	1	33307546	Pairo-Castineira	covid19_severe_vs_negative_or_unknown	rs2236757	21:33252612:A:G	IFNAR2	A	21q22.1	1.28	1.17	1.41	5e-08	1676	8380	1

## Sheet: Supplementary Table 6
Supplementary Table 6. Sample overlap between our study and those queried to identify variants associated with COVID-19 susceptibility in previous GWAS.
First author	Reference (PMID)	N cases	N controls	Sample overlap with our study
Three studies with minimal or no sample overlap with our study (eight variants selected for replication with five susceptibility phenotypes: in/near LZTFL1, SLC6A20, MHC, ABO, OAS3, DPP9, RAVER1 and IFNAR2)
Ellinghaus	32558485	1610	2205	No known overlap
Pairo-Castineira	33307546	1676	8380	~1% of samples from our analysis of UKB were included as controls in this study
Shelton	33888907	15434	1035598	No known overlap
One study with substantial sample overlap with our study (Four variants associated with reported infection [phenotype "C2"] selected for look-up in our independent analysis of severity among cases: in/near RPL24, DNAH5, FOXP4 and PLEKHA4)
HGI (freeze 5)	NA	49562	1.7 million	~100% of samples from UKB, GHS and UPENN, and ~60% from AncestryDNA contributed to HGI, but using an earlier phenotype freeze.

## Sheet: Supplementary Table 7
Supplementary Table 7. Comparison of effect sizes between ancestries for the novel ACE2 risk variant.
Locus, nearest gene	rs ID	hg38	Effect allele	Phenotype	Ancestry	Odds Ratio (95% CI)	P-value	N cases with 0|1|2 copies of the effect allele	N controls with 0|1|2 copies of the effect allele	Effect allele frequency	Cross-ancestry heterogeneity test P-value
Xp22.2 ACE2	rs190509934	23:15602217:T:C	C	COVID19 positive vs COVID19 negative or unknown	AFR	0.578[0.373,0.894]	0.014	2713|12|1	25905|146|55	0.005	0.676
					HLA	0.792[0.431,1.456]	0.45	3830|10|0	13577|44|9	0.002
					EUR	0.606[0.516,0.711]	8.8e-10	44930|87|6	648877|1835|646	0.002
					SAS	0.500[0.323,0.773]	0.0018	821|13|1	9815|226|102	0.02
AFR: African. EUR: European. HLA: Hispanic or Latin American. SAS: South Asian.

## Sheet: Supplementary Table 8
Supplementary Table 8. Association results in the UK Biobank study between six established clinical risk factors for COVID-19 and (i) the novel risk variant in ACE2; (ii) the six published risk variants for COVID-19 that validated in this study; and (iii) the two novel risk variants identified in the HGI analysis of C2 and that we found to also associate with disease severity.
Nearest gene	Variant	Effect allele	Disease	Odds Ratio	P-value	Effect allele frequency	N cases	N controls
(i) Novel risk variant in ACE2
ACE2	23:15602217:T:C	C	Coronary artery disease	0.917[0.798,1.054]	0.2245	0.0027	28605	254598
			Kidney disease	0.927[0.808,1.064]	0.28	0.003	35472	211418
			Hypertension	0.899[0.821,0.984]	0.021	0.003	105117	269090
			COPD	0.904[0.739,1.105]	0.32	0.003	12839	372779
			Asthma	1.016[0.896,1.151]	0.81	0.003	39372	343873
			Type-2 diabetes	0.957[0.831,1.103]	0.55	0.003	25722	433026
(ii) Six published risk variants that validated in this study
SLC6A20	3:45796808:G:A	G	Coronary artery disease	0.997[0.981,1.014]	0.75	0.407	38269	416904
			Kidney disease	1.000[0.983,1.018]	0.97	0.416	35472	211418
			Hypertension	0.995[0.984,1.007]	0.41	0.416	105117	269090
			COPD	1.011[0.984,1.038]	0.43	0.416	12839	372779
			Asthma	0.993[0.978,1.009]	0.38	0.416	39372	343873
			Type-2 diabetes	0.999[0.980,1.018]	0.9	0.416	25722	433026
LZTFL1	3:45859597:C:T	T	Coronary artery disease	0.986[0.957,1.017]	0.37	0.07	38269	416904
			Kidney disease	1.018[0.985,1.052]	0.29	0.069	35472	211418
			Hypertension	1.003[0.982,1.025]	0.77	0.069	105117	269090
			COPD	1.053[1.002,1.107]	0.041	0.069	12839	372779
			Asthma	1.026[0.996,1.056]	0.094	0.069	39372	343873
			Type-2 diabetes	1.002[0.966,1.039]	0.92	0.069	25722	433026
CCHCR1	6:31153649:G:A	A	Coronary artery disease	1.048[1.016,1.081]	0.003	0.065	38269	416904
			Kidney disease	1.016[0.982,1.051]	0.35	0.065	35472	211418
			Hypertension	0.989[0.968,1.011]	0.34	0.065	105117	269090
			COPD	0.999[0.949,1.052]	0.98	0.065	12839	372779
			Asthma	0.913[0.885,0.941]	6.8e-09	0.065	39372	343873
			Type-2 diabetes	1.083[1.045,1.123]	1.5e-05	0.066	25722	433026
ABO	9:133271182:T:C	T	Coronary artery disease	1.022[1.004,1.040]	0.018	0.255	38269	416904
			Kidney disease	0.963[0.945,0.982]	0.00014	0.259	35472	211418
			Hypertension	0.990[0.978,1.003]	0.14	0.257	105117	269090
			COPD	1.009[0.980,1.039]	0.55	0.257	12839	372779
			Asthma	1.012[0.995,1.030]	0.18	0.257	39372	343873
			Type-2 diabetes	1.042[1.021,1.064]	9.7e-05	0.257	25722	433026
DPP9	19:4719431:G:A	A	Coronary artery disease	1.009[0.992,1.025]	0.31	0.323	38269	416904
			Kidney disease	0.982[0.964,1.000]	0.046	0.32	35472	211418
			Hypertension	0.998[0.987,1.010]	0.77	0.32	105117	269090
			COPD	0.992[0.965,1.019]	0.56	0.32	12839	372779
			Asthma	1.000[0.984,1.016]	0.99	0.32	39372	343873
			Type-2 diabetes	1.004[0.984,1.024]	0.72	0.32	25722	433026
IFNAR2	21:33252612:A:G	A	Coronary artery disease	1.012[0.994,1.029]	0.19	0.281	38269	416904
			Kidney disease	1.006[0.987,1.025]	0.54	0.286	35472	211418
			Hypertension	1.008[0.996,1.021]	0.18	0.287	105117	269090
			COPD	0.992[0.965,1.021]	0.6	0.287	12839	372779
			Asthma	1.011[0.995,1.028]	0.19	0.287	39372	343873
			Type-2 diabetes	1.013[0.992,1.033]	0.23	0.287	25722	433026
(iii) Two novel risk variants identified in the HGI analysis of C2 and that we found to also associate with disease severity
RPL24	3:101705614:T:C	C	Coronary artery disease	1.006[0.990,1.022]	0.49	0.355	38269	416904
			Kidney disease	1.004[0.987,1.022]	0.63	0.355	35472	211418
			Hypertension	1.012[1.001,1.024]	0.04	0.354	105117	269090
			COPD	1.004[0.978,1.031]	0.74	0.355	12839	372779
			Asthma	0.980[0.965,0.996]	0.012	0.355	39372	343873
			Type-2 diabetes	0.991[0.973,1.010]	0.37	0.355	25722	433026
FOXP4	6:41534945:A:C	C	Coronary artery disease	0.977[0.924,1.033]	0.41	0.021	38269	416904
			Kidney disease	0.989[0.933,1.050]	0.73	0.021	35472	211418
			Hypertension	0.996[0.958,1.035]	0.82	0.021	105117	269090
			COPD	0.982[0.897,1.076]	0.7	0.021	12839	372779
			Asthma	0.976[0.926,1.030]	0.38	0.021	39372	343873
			Type-2 diabetes	1.009[0.946,1.077]	0.78	0.021	25722	433026

## Sheet: Supplementary Table 9
Supplementary Table 9. Association between two severity phenotypes and a novel risk variant for COVID-19 near ACE2 identified in this study.
Locus, nearest gene	rs ID	hg38	Phenotype	Effect allele	Odds Ratio* [95% CI]	P-value	N cases with 0|1|2 copies of the effect allele	N controls with 0|1|2 copies of the effect allele	Effect allele frequency	N cases	N controls	Cross-study heterogeneity test P-value
Xp22.2 ACE2	rs190509934	23:15602217:T:C	COVID19 positive hospitalized vs COVID19 positive not hospitalized	C	0.694[0.419,1.150]	0.157	6766|13|0	44854|106|8	0.0013	6779	44968	0.2223
			COVID19 positive severe vs COVID19 positive not hospitalized	C	0.544[0.210,1.408]	0.21	2157|2|0	44854|106|8	0.00132	2159	44968	0.9157
* Estimated based on trans-ancestry inverse-variance meta-analysis across UKB, AncestryDNA, GHS and UPENN-PMBB.

## Sheet: Supplementary Table 10
Supplementary Table 10. Published gene expression datasets used to identify sentinel expression quantitative trait loci (eQTL) that co-localized (LD r2>0.8) with sentinel GWAS variants.
First author	PMID	Tissue/cell type	Sample size
Alasoo	29379200	MACROPHAGES-IFNg	86
		MACROPHAGES-IFNg-salmonella	86
		MACROPHAGES-naive	86
		MACROPHAGES-salmonella	86
Andiappan	26259071	NEUTROPHILS	114
Barreiro	22233810	DENDRITIC-NotInfected	65
		DENDRITIC-TBInfected	65
Battle	24092820	WHOLE-BLOOD	922
		WHOLE-BLOOD-ase	922
		WHOLE-BLOOD-splice	922
Brown	29058714	LCLS	506
		SKIN	471
		WHOLE-BLOOD	242
Brumpton	27155841	LCLS	356
Caliskan	25874939	PBMCS-baseline	98
		PBMCS-rhinovirus	98
		PBMCS-rhinovirus-reQTL	98
Chen	27863251	CD4TCELLS	Up to 197
		MONOCYTES	Up to 197
		NEUTROPHILS	Up to 197
Chiang	28369037	LUNG	Up to 147
		SKIN	Up to 147
		WHOLEBLOOD	Up to 147
Davenport 2016	26917434	LEUCOCYTES	265
Davenport 2018	30340504	WHOLEBLOOD	157
		WHOLEBLOOD-IFN-interaction	157
Dimas	19644074	LCLS	75
		TCELLS	75
Di Narzo	27336838	WHOLE-BLOOD	149
Ding	21129726	LESIONAL-SKIN	57
		NORMAL-SKIN	53
		UNINVOLVED-SKIN	53
Dixon	17873877	LCLS	400
Fairfax 2012	22446964	BCELLS	283
		MONOCYTES	283
Fairfax 2014	24604202	MONOCYTES-IFN	367
		MONOCYTES-LPS2	261
		MONOCYTES-LPS24	322
		MONOCYTES-NAIVE	414
Fehrmann	21829388	WHOLE-BLOOD	1469
Ferraro	24610777	Tconv	65
		Tregs	65
Franco	23878721	WHOLE-BLOOD-Influenza	247
Lappalainen	24037378	LCLS	373
Grundberg	22941192	LCLS	856
		SKIN	856
GTEx v8	32912332	49 individual tissues	73-706
Hao	23209423	LUNG	1111
Huang	25951796	LCLs	368
		PBMCs	240
		SKIN	110
Jansen	28165122	WHOLE-BLOOD	4896
Joahnes	28122634	WHOLE-BLOOD	5257
Kasela	28248954	CD4TCELLS	293
		CD8TCELLS	293
KimHellmuth	28814792	MONOCYTES-LPS6H	134
		MONOCYTES-LPS90	134
		MONOCYTES-MDP6H	134
		MONOCYTES-MDP90	134
		MONOCYTES-RNA6H	134
Kim	25327457	MONOCYTES-Baseline	137
		MONOCYTES-Differential	137
		MONOCYTES-LPS	137
Kukurba	27197214	WHOLE-BLOOD	922
Lee	24604203	DENDRITIC-Baseline	528
		DENDRITIC-Flu	342
		DENDRITIC-Flu-delta	342
		DENDRITIC-IFNb	284
		DENDRITIC-IFNb-delta	284
		DENDRITIC-LPS	356
		DENDRITIC-LPS-delta	356
LloydJones	28065468	WHOLE-BLOOD	2765
Luo	26102239	SMALL-AIRWAYS	105
Momozawa	29930244	BCELLS	323
		CD4TCELLS	323
		CD8TCELLS	323
		GRANULOCYTES	323
		MONOCYTES	323
Murphy	20833654	CD4-TCELLS	200
Naranbhai	26151758	NEUTROPHILS	101
Nedelec	27768889	MACROPHAGES-baseline	95
		MACROPHAGES-baseline-asQTL	95
		MACROPHAGES-listeria	95
		MACROPHAGES-listeria-asQTL	95
		MACROPHAGES-listeria-reQTL	95
		MACROPHAGES-salmonella	95
		MACROPHAGES-salmonella-asQTL	95
		MACROPHAGES-salmonella-reQTL	95
Pala	28394350	LEUCOCYTES	624
Peters	27015630	BCELLS	80
		CD4-TCELLS	121
		CD8-TCELLS	108
		MONOCYTES	124
		NEUTROPHILS	121
Qiu 2011	21949713	SPUTUM	131
Qiu 2014	24770851	LCLS-steroids	117
Quach	27768888	MONOCYTES-baseline	100
		MONOCYTES-IAV	100
		MONOCYTES-LPS	100
		MONOCYTES-Pam3CSK4	100
		MONOCYTES-R848	100
Raj	24786080	CD4-TCELLS	407
		MONOCYTES	401
vanderWijst	29610479	BCELLS	45
		CD4TCELLS	45
		CD8TCELLS	45
		DENDRITIC	45
		MONOCYTES	45
		MONOCYTES-classical	45
		MONOCYTES-nonclassical	45
		NKCELLS	45
		PBMCS	45
Vosa	BioRxiv	WHOLE-BLOOD+PBMCS	31684
Walsh	27140173	WHOLE-BLOOD	377
Westra	24013639	WHOLE-BLOOD	5311
Yao	28285768	WHOLEBLOOD	5257
Ye	25214635	CD4-TCELLS-48h328	348
		CD4-TCELLS-48hTh17	348
		CD4-TCELLS-4h328	348
		CD4-TCELLS-4hIFNb	348
		CD4-TCELLS-UNST	348
Zeller	20502693	MONOCYTES	1490
Zhernakova	27918533	WHOLEBLOOD-exon-primary	2116
		WHOLEBLOOD-exonratio-primary	2116
		WHOLEBLOOD-gene-primary	2116
		WHOLEBLOOD-polyAratio-primary	2116

[truncated: 11 more sheets: Supplementary Table 11, Supplementary Table 12, Supplementary Table 13, Supplementary Table 14, Supplementary Table 15, Supplementary Table 16, Supplementary Table 17, Supplementary Table 18, Supplementary Table 19, Supplementary Table 20, Supplementary Table 21]
