# Supplementary material for: Genome-wide analysis provides genetic evidence that ACE2 influences COVID-19 risk and yields risk scores associated with severe disease
Source: Nat Genet. 2022 Mar 3;54(4):382–92. doi: 10.1038/s41588-021-01006-7 (PMC9005345; doi:10.1038/s41588-021-01006-7)
Supplement: Supplementary file 4 — Individual-level data used to test the association between the ACE2 variant rs190509934 and ACE2 gene expression in the GHS cohort, including (1) genotypes for rs190509934 and (2) normalized gene expression levels for ACE2 and eight nearby genes. [file 41588_2021_1006_MOESM4_ESM.xlsx]

## Sheet: ACE2.near_genes.rs190509934.cov
RandID	Age	Sex	X_15602217_T_C	RINT_ENSG00000087842.11_PIR	RINT_ENSG00000102010.15_BMX	RINT_ENSG00000102048.16_ASB9	RINT_ENSG00000130234.10_ACE2	RINT_ENSG00000165195.15_PIGA	RINT_ENSG00000165197.5_VEGFD	RINT_ENSG00000169239.13_CA5B	RINT_ENSG00000169249.12_ZRSR2	RINT_ENSG00000182287.15_AP1S2	TMMraw_ENSG00000130234.10_ACE2
NG076215459	54	Female	0	-0.1923	-0.13144	-0.37672	-1.9296	-0.29593	-0.90585	-0.59761	-0.30827	0.22608	0.67897
NG256948536	65	Female	0	-0.038309	-0.095865	-0.65347	0.43213	-0.3178	-0.63215	-0.78404	-0.54186	0.23392	6.0994
NG480710043	44	Female	0	-0.268389	-0.0496934	0.724582	0.782347	0.144908	0.989371	0.275063	-0.250763	-0.237326	8.2072
NG826783948	41	Female	0	0.31973	-1.7619	-0.2494	0.1161	-0.84256	-2.3528	-1.2735	-0.13007	0.23004	1.5987
NG908930468	57	Female	0	-0.16302	-1.5406	1.2366	0.041322	0.36465	0.61171	0.52796	0.42363	-0.06409	3.5777
NG236031654	36	Female	0	0.047033	0.76821	-0.63035	-0.50374	0.23433	-0.71792	0.45469	0.22502	0.074802	3.3637
NG559591310	37	Female	0	0.86397	0.46073	1.5418	0.96306	0.49221	1.6162	0.59001	0.54938	0.3505	3.9864
NG376285563	43	Female	0	-0.8163	0.23761	-0.27088	-0.077305	0.15455	-0.039562	0.52011	-0.27006	-0.27671	1.251
NG799338605	58	Female	0	0.48017	-0.034637	0.55837	-0.35595	0.49637	-0.098654	-1.3194	-0.12524	-0.027887	1.2844
NG043290444	60	Female	0	0.43325	-0.01161	1.0335	0.62934	0.47606	-1.0938	-0.23894	-0.047898	-0.30373	5.0902
NG240296383	35	Female	0	0.29122	-0.23446	-1.7307	-1.3054	-0.20845	-1.5719	-0.37419	-0.15551	-0.58899	1.8793
NG018445214	61	Male	0	-0.13917	-0.29576	-1.0856	-0.034217	-0.21717	0.57707	-0.69196	-0.27832	0.050846	2.9273
NG839233511	60	Female	0	0.49634	-0.11203	-0.39076	-0.51333	0.37293	0.77258	-0.69139	0.8035	-0.55447	1.0338
NG763772189	32	Female	0	-0.24187	-0.17088	-0.35978	-0.20121	0.11955	1.3144	1.1031	0.55998	-0.49896	1.6796
NG602699691	58	Female	0	-1.1681	-0.634	-0.58594	-0.52239	0.22722	0.96656	-0.28597	0.21637	-0.51549	0.80655
NG923101826	43	Male	0	-0.0049156	-0.25617	-0.91942	0.62837	-0.46416	-0.2405	0.16355	0.43226	0.17171	5.8248
NG668190160	41	Male	0	0.56334	0.098357	-1.0161	0.27745	0.23401	-1.477	0.23854	1.1624	-0.2778	3.652
NG678089192	50	Female	0	-0.31707	-0.59464	0.55537	-0.058823	0.30763	0.4701	-1.8264	0.105	0.32761	2.5565
NG419278917	49	Male	0	-0.027809	0.91642	-1.838	-0.65097	0.56816	-0.033674	0.036735	0.78259	0.35123	1.8052
NG486145268	47	Female	0	0.59047	-1.3207	0.38568	-0.76337	0.72759	0.3308	0.55084	0.063481	-0.5681	2.1704
NG212358180	38	Male	0	0.37103	-0.50328	0.92755	0.36375	0.44008	0.8102	0.89692	-0.089886	-0.034084	4.671
NG185360184	22	Female	0	-0.5866	-1.2168	-0.24639	0.051652	0.24901	-0.34428	-0.17445	0.45468	0.12482	1.8211
NG756104769	51	Male	0	0.079355	0.23484	-0.95029	-0.6421	-0.47408	-0.26254	-1.2425	-0.35577	-0.46854	2.4933
NG099253180	51	Female	0	-0.40467	0.096607	0.8473	-0.21425	-0.022766	-1.1269	-0.79151	-0.86548	0.60748	2.1397
NG585873645	37	Female	0.961	-0.074593	0.74896	0.48289	-1.549	0.40235	1.7136	0.20101	0.53065	0.05775	1.1763
NG892109450	57	Female	0	-0.95745	-0.10502	0.17255	-0.73936	0.18417	0.61871	-0.19485	-0.38236	-0.63675	2.43
NG920811756	44	Female	0	0.2546	0.019939	-1.0989	0.1887	0.31417	-1.8111	-0.095138	-0.17614	0.59739	1.6529
NG790659474	20	Female	0	0.10635	1.2031	-0.6293	-0.32258	0.007118	-0.53466	0.80908	0.29427	-0.2856	2.5799
NG415396203	46	Female	0	0.0331588	0.0278133	-1.18104	-0.910267	0.118551	-0.819197	-0.954257	0.193686	0.876758	1.2432
NG344281486	32	Female	0	-0.12106	-0.011348	-0.17116	-0.49142	-0.18104	0.40393	0.42083	0.5974	-0.67405	2.6131
NG508354152	71	Female	0	0.16193	-0.95736	0.81791	0.10743	0.079977	-0.28914	-0.94839	-0.15673	-0.27386	2.95
NG862574603	68	Female	0	-0.63454	0.32196	0.78114	-0.0034004	-0.002939	-0.19253	-0.087298	0.33999	0.29184	2.2195
NG980926890	25	Male	0	0.57409	-0.86502	-0.92575	0.39656	0.24896	-1.0006	-1.3094	-0.60513	0.44549	3.2123
NG680008909	52	Female	0	0.45899	-0.70775	0.7562	0.62022	-0.45278	0.14999	0.79884	0.20847	0.17263	4.1209
NG803518604	43	Female	0	0.33779	-0.20554	0.60393	0.32286	-0.62768	0.6773	0.95708	0.060275	0.20251	3.5095
NG929781707	37	Female	0	-0.17392	0.12092	0.12299	0.11399	-0.62024	-1.3598	0.18511	0.20963	0.142	2.3435
NG831828101	64	Female	0	0.057536	-0.10588	0.42438	0.14337	0.095816	-0.86798	-0.1892	0.056232	-0.4008	4.1652
NG759827897	63	Female	0	0.61118	-0.28623	-0.55126	-0.15208	0.1072	0.23944	0.40009	-0.10233	0.02633	4.9943
NG065938058	51	Female	0	0.66604	0.066286	-1.5509	-0.32918	-0.0085074	0.037675	-0.064942	0.17389	-0.11901	5.8871
NG449636003	64	Female	0	0.20246	0.091031	-0.33285	0.40201	-0.066968	0.44366	-0.9324	-0.64305	0.060352	3.0411
NG487608824	29	Female	0	0.17787	0.38369	-0.35264	0.11883	0.15598	1.4581	0.72981	0.16344	0.24588	2.1975
NG730270192	43	Female	0	-0.32476	-0.88736	-0.9029	0.18268	0.32938	0.1382	0.50428	-0.25704	-0.05872	2.6817
NG683301173	45	Male	0	-0.64273	0.6097	0.39268	-0.40419	0.45277	-0.35021	0.57336	0.76104	-0.049493	1.7884
NG794361420	47	Male	0	-0.87054	0.61591	0.12994	-0.12583	-0.33537	-0.18575	0.36934	0.6595	-0.018633	6.7946
NG598438200	30	Female	0	-0.8036	0.1636	0.30861	-0.61927	0.068783	0.14658	-0.25544	0.26082	0.21862	2.2817
NG153400262	47	Male	0.004	-0.037824	-0.76545	1.2996	0.99804	-0.86537	-0.17671	0.25458	0.71708	-0.16066	6.461
NG969272471	64	Female	0	-0.63878	0.98637	0.73203	0.52592	-0.57855	-0.90111	0.50289	-0.49728	0.017926	2.9629
NG660957628	44	Male	0	-0.098456	-1.2387	-0.59058	-0.6094	0.14128	0.64734	0.38089	0.40547	-0.38131	3.8073
NG478516478	41	Male	0	-0.42378	-0.65661	-0.78135	0.0454	0.094996	0.25243	0.19503	-0.33632	-0.097056	5.5209
NG711762137	29	Female	0	0.90694	-0.16839	1.0193	-0.032181	0.25736	1.9092	-0.010031	0.25179	0.17177	2.3739
NG595151439	54	Female	0	0.074179	0.17174	0.1201	-0.40166	0.25356	-0.86218	0.46759	-0.28072	0.22515	3.3194
NG541616153	61	Female	0	0.012766	0.57772	-0.48606	-0.82003	-0.33605	-0.47049	-0.40153	-0.77672	1.103	1.1219
NG272497456	49	Male	0	-1.188	0.287025	-0.974568	-0.576173	0.241894	-0.146052	0.103271	0.262947	-0.720609	1.4303
NG513829223	32	Female	0	0.31734	-0.24294	0.047227	-0.094199	-0.2933	-0.0071616	-0.48513	0.065527	-0.12607	2.7387
NG572448969	50	Female	0	0.039599	1.2429	0.77752	-0.82944	0.045779	0.5703	0.10053	-0.30012	0.28355	2.2459
NG628335495	53	Male	0	0.08899	0.49965	-0.58458	-0.037662	0.26507	-0.25745	0.30584	-0.42507	0.72368	2.6435
NG535378144	NA	NA	0	0.29206	-0.39979	-0.15822	0.4594	0.55679	0.41212	-0.096614	0.45771	0.039222	1.6675
NG383513700	41	Female	0	0.49308	-0.99495	-0.30421	0.12223	0.16069	-0.20145	0.44001	0.18506	0.0031726	1.5219
NG094417229	37	Female	0	0.22406	-0.18329	-0.39253	0.21485	0.069812	-0.27225	0.85093	0.74557	0.51851	2.0399
NG830085916	42	Male	0	-0.38222	-0.029874	-0.46249	-0.3399	-0.12912	-0.02799	-1.0594	0.69303	-0.74264	1.2456
NG642032727	27	Female	0	-0.53222	0.87856	0.74479	0.98173	-0.11468	1.0298	0.11114	-0.41295	0.10245	7.6963
NG438316444	49	Female	0	0.074768	-0.84284	0.94616	-0.3336	0.53963	0.81057	-0.65056	0.37553	-0.35648	3.2188
NG848329591	43	Female	0	0.8254	-0.10342	-0.70826	0.3954	-0.048254	0.80919	0.87703	-0.052966	-0.2709	1.1761
NG110694082	45	Female	0	0.056978	-1.4923	-0.070289	-0.070075	0.22735	-0.76085	1.3002	-0.058068	-0.68246	1.5465
NG964376446	49	Female	0	-0.68964	-0.047097	-0.58324	0.4917	-0.30026	0.2922	-0.17578	-0.014253	0.30681	8.1208
NG229635296	35	Female	0	0.51526	-0.37164	1.2512	1.0905	-0.11509	-0.0052528	-0.4636	-0.35378	0.0089168	4.0262
NG030290886	37	Female	0	-0.40305	0.24331	-1.5396	-0.46724	0.38764	0.3452	-0.62284	-0.18244	-0.19182	1.3977
NG572509979	46	Female	0	0.18768	-0.55085	-0.70604	0.33839	-0.016656	-0.80371	0.12088	0.53082	0.049039	4.2729
NG010633886	23	Female	0	-0.658665	1.55785	-0.110099	0.103831	0.0609291	-0.638642	0.36355	-0.0394694	0.349216	1.847
NG736575634	50	Female	0	0.48708	0.56207	-0.92609	-0.32983	0.27562	0.088495	0.46722	0.051988	0.15042	2.0814
NG837010429	67	Female	0	-0.514997	-1.09391	-0.342383	0.470492	-0.774156	0.687325	1.21804	0.319243	-0.383003	3.9546
NG217422574	52	Female	0	0.7989	-0.28247	-0.23965	0.19522	-0.69075	0.22028	-0.21118	0.25768	0.081443	4.4429
NG889112901	60	Female	0	0.76454	-1.081	-0.055965	-0.39452	-0.10405	0.37019	-0.53982	0.15645	0.24182	2.4972
NG337923955	31	Female	0	-0.12162	-0.13898	0.33615	-0.43131	0.30523	-1.0289	-0.78412	-0.17802	-0.30727	3.4176
NG733861121	57	Male	0	-0.87989	-0.44762	0.70142	0.13063	0.071785	-0.31237	-0.54249	-0.64539	-0.49358	2.6093
NG106070642	37	Female	0	-0.44959	0.90743	-1.1207	-0.36297	-0.29508	-0.078902	1.2136	0.45501	-0.15269	1.9894
NG293133017	46	Female	0	-0.39166	-1.0005	0.63782	0.027612	0.24395	0.077411	0.13956	0.32207	0.032473	4.335
NG317979293	57	Female	0	-0.38747	0.15475	-0.22868	0.78772	-0.1171	1.3346	-0.62375	0.40082	0.084322	3.7458
NG068372931	32	Female	0	0.46787	0.28581	0.76864	0.79321	0.041334	0.45014	-0.37861	-0.068472	-0.68367	1.8796
NG341940041	59	Female	0	-0.030972	0.76888	0.52801	0.60986	0.15064	0.50584	-0.74335	0.46339	-0.57586	4.0353
NG287333352	44	Female	0	-0.30871	0.063793	-0.911	0.33632	-0.18571	-0.63888	0.64272	0.33675	0.25435	3.1698
NG538540238	37	Female	0	0.30453	0.59098	-0.76077	0.27725	0.26727	-0.89495	-0.47507	-0.36728	-0.29986	3.0259
NG328888443	49	Female	0	-0.95084	0.42098	-1.7205	0.30719	-0.32244	-0.21197	-0.61774	0.26973	-0.18834	2.8711
NG453862630	55	Female	0	0.46504	0.23653	1.321	-0.23611	0.58023	0.25132	-0.42061	-0.41559	-0.44273	2.6107
NG169622724	39	Female	0	0.16129	0.087144	1.0996	-0.17762	0.19738	1.2665	-0.14798	0.27024	-0.45182	2.7846
NG194993634	42	Female	0	-0.11071	-0.40007	-0.70415	-0.32729	0.098074	-0.4684	0.85667	-0.13037	-0.1459	2.3948
NG458387225	46	Female	0	0.32131	-0.3958	-0.13625	-0.049125	0.51361	0.096243	0.49208	0.77713	-0.421	3.6402
NG003273940	30	Female	0	-0.20169	0.086407	1.1273	0.2162	0.95447	-0.84853	0.30042	-0.12324	0.48859	2.009
NG576791467	NA	NA	0	-1.0874	-0.57724	-0.81123	-0.73089	-0.10138	0.03763	0.0086959	-0.34077	-0.14032	3.2625
NG398246400	42	Female	0	-0.21128	1.1302	-1.3166	-0.023271	-0.46765	0.81851	-0.63307	0.070226	-0.5772	2.6351
NG495534880	46	Female	0	-0.097547	0.39395	-0.79984	-0.5032	0.11151	0.35172	1.0291	-0.80802	-0.19352	1.6807
NG657110813	27	Female	0	0.28446	-0.34379	0.9343	-0.59605	0.40816	0.21657	0.17602	0.1083	-0.33102	1.4025
NG362663421	26	Female	0	0.68034	0.89573	0.93243	-0.041894	0.16686	1.7681	0.086413	0.32153	0.055969	2.2167
NG030910728	59	Female	0	-0.41098	0.88798	0.19893	-0.10341	0.13122	1.4263	0.36637	-0.15643	-0.97303	2.3649
NG504027088	52	Female	0	-0.27246	0.48573	1.1449	-0.21329	-0.19784	-0.70507	0.026486	0.33943	0.18195	2.882
NG239725470	39	Female	0	-0.036984	0.49575	-0.85584	-0.62314	0.10435	1.7471	-1.3022	-0.16947	-0.5895	1.9569
NG001135317	44	Female	0	-0.01557	0.51534	0.48942	0.032267	0.3656	1.0278	-0.70432	-0.043002	0.072748	2.4405
NG526046885	58	Female	0	0.32185	-0.61661	0.4887	-0.37115	0.08425	-0.35125	-0.61462	-0.1589	-0.22802	3.2496
NG295599014	51	Male	0	0.07919	-0.093672	-0.66157	-0.92973	0.34135	0.31745	0.61695	-0.17497	0.39965	2.2562
NG994573029	60	Female	0	-1.1853	-1.0824	-1.5984	-0.3577	0.1348	-0.96304	-1.046	0.063524	0.32925	2.8123
NG826162250	50	Female	0	0.65073	-1.415	-0.45114	-0.2288	0.38314	-0.10951	-0.13018	0.37948	-0.3919	3.1225
NG035863465	58	Female	0	-0.65884	0.10808	1.4019	0.29602	0.57623	1.4083	-0.085379	0.41438	0.27098	1.491
NG083101485	59	Female	0	-0.024743	0.75202	-0.86287	0.94839	0.54566	0.70407	-0.25708	0.36421	-0.39313	4.3399
NG176234285	66	Female	0	0.23184	-0.30961	0.40594	0.61109	-0.21664	0.96905	-0.00044052	0.01696	-0.35186	6.1704
NG118459862	59	Female	0	0.19091	-0.78836	0.50829	0.78584	0.53704	-1.0209	0.57475	0.41122	-0.81482	6.6725
NG787673753	48	Female	0	0.47834	0.19897	0.95656	0.1747	0.10426	-0.17617	-0.85158	-0.21745	-0.53614	4.9071
NG602377681	45	Female	0	0.24531	-0.35807	-0.18953	0.61083	-0.16625	-0.037434	1.1534	-0.29104	-0.044597	2.8307
NG273728829	41	Female	0	-0.014565	-1.2733	-0.41611	-0.28171	0.46986	-0.019654	-0.197	0.33059	0.45081	2.5455
NG264289128	63	Female	0	-0.266	-0.69668	1.1395	0.91877	0.016509	-0.78712	-0.26487	0.61975	0.040238	8.9998
NG172335484	40	Female	0	0.78764	-0.46558	0.80973	-0.51313	0.01024	0.25321	0.78601	0.93753	0.39496	2.3251
NG803002924	57	Female	0	0.35352	-1.2758	0.86713	-0.41074	-0.29278	0.31337	0.42568	0.076339	-0.18054	3.3111
NG395844212	35	Female	0	-0.46611	0.3156	-0.81538	-0.1445	-0.084689	-0.81381	0.69901	0.24459	-0.06591	1.7117
NG153175964	38	Female	0	-0.095447	-0.91039	0.47479	0.13802	0.28938	0.016523	-0.69637	-0.42227	-0.3144	3.6194
NG449211266	22	Female	0	-0.30137	-0.19237	0.76331	-0.7246	-0.25303	0.55787	1.0438	-0.12795	-0.11552	1.9893
NG269095970	42	Male	0	0.47386	-0.74433	-0.97278	-0.067916	0.46617	0.22813	-0.53992	-0.42014	0.051402	3.1422
NG277769043	59	Female	0	-0.40564	-0.42138	-1.0424	0.38093	0.18007	-0.50026	-0.037786	0.23556	0.15208	2.2557
NG934928190	54	Female	0	0.82065	-0.0079224	-0.39634	0.49657	0.51645	-1.2722	0.65372	-0.46185	-0.15031	3.1768
NG569854795	66	Female	0	0.0058527	0.55325	0.36556	-0.032167	0.33484	0.52499	0.90656	0.8421	-0.1739	3.2131
NG636318185	62	Female	0	0.48192	-0.36567	-0.13809	0.62669	-0.12377	-0.53086	-0.85949	-0.44015	-0.4033	11.249
NG785710628	42	Female	0	-0.17506	0.49524	-1.3548	-0.052564	0.48562	-0.027077	0.15862	-0.39942	-0.3561	1.4622
NG836104386	35	Male	0	-0.091219	-1.2352	-1.4156	-0.14824	0.074769	-0.099234	-1.2037	0.38671	-0.39121	2.1699
NG974255341	38	Male	0	-0.76102	0.89186	-0.94032	-0.25839	-0.15777	1.6175	-0.10729	-0.30215	0.32348	2.3559
NG416917489	61	Female	0	0.26841	-0.20253	-0.69672	-0.36918	0.14454	1.3913	-0.41146	0.31126	-0.25861	1.6254
NG883065123	35	Female	0	-0.8447	-1.0434	-0.36413	0.63847	0.13431	0.42559	0.10852	0.43429	-0.066895	4.1339
NG134545753	64	Male	0	0.25093	0.01184	-1.2668	0.70204	-0.24328	-0.21254	-0.95039	0.29892	-0.17741	1.2202
NG768286381	28	Female	0	-0.39025	0.49809	1.0867	-0.22255	-0.43678	0.50612	-0.19482	0.26725	0.6255	2.2102
NG531442297	46	Female	0	0.44257	0.59076	-0.35861	-0.43257	-0.86632	-0.8201	0.49633	0.14174	-0.18543	0.84594
NG599379234	30	Female	0	0.57237	-0.40563	-1.3228	0.77979	-0.092771	-0.74538	0.64176	0.079059	-0.53639	4.0411
NG628211040	48	Male	0	-0.075569	-1.5074	0.79084	-0.77811	-0.43066	-1.021	0.12848	-0.052342	0.30144	1.2034
NG184355222	51	Female	0	0.44018	0.52129	0.069305	0.10676	-0.21607	0.16563	0.11275	-0.59172	-0.42705	1.7063
NG126867185	37	Female	0	0.528321	-1.12613	-0.993506	-0.571584	-0.112343	-0.135388	-0.588701	0.0196564	0.279133	1.4202
NG323711272	31	Female	0	-0.66648	0.47155	-0.020394	-0.29727	0.04784	-1.5254	0.051703	0.31159	-0.026254	2.2094
NG109988701	42	Male	0	-0.011371	-0.96345	1.4592	1.2426	-0.07497	0.57974	0.093049	0.70107	0.71001	6.4599
NG910115618	42	Female	0	0.41805	-0.29953	-0.03484	0.675	0.4084	-1.0661	0.48737	0.45754	-1.1074	4.5102
NG792781926	47	Female	0	0.41186	-0.24646	-0.93184	-0.25715	-0.094181	-0.23116	0.16101	0.32251	0.16969	2.8535
NG579605035	57	Female	0	0.5821	0.23975	0.61046	-0.55141	0.61686	-1.1534	-0.70032	0.16076	0.15059	3.6518
NG900157541	67	Female	0	-0.72164	1.0894	0.7201	-0.3044	0.55699	-0.74127	-0.50068	0.52528	0.27584	4.0994
NG759086226	49	Male	0	0.14816	-0.24186	0.81089	-0.036761	0.37497	0.86689	-0.49534	0.044104	0.01178	6.149
NG379569282	38	Female	0	-0.056101	-0.17343	0.74056	-0.43374	0.11099	0.452	-0.4996	0.22765	-0.16046	1.8865
NG572896451	59	Female	0	-0.70389	0.0086369	-0.14311	0.39384	-0.5703	0.71828	-0.25205	-0.28357	0.42742	2.294
NG397610032	55	Male	0	0.52386	-0.21325	0.29696	-0.47678	0.37879	0.28045	0.2156	0.15535	-0.45002	4.0788
NG284340929	58	Female	0	0.56938	-0.88576	0.77164	-0.24659	-0.20159	0.29842	-0.088625	0.25959	-0.40353	1.2024
NG287829696	41	Female	0	-0.27671	-1.0135	-0.90523	0.04017	-0.59991	0.73546	0.48	-0.032345	-0.29599	2.6148
NG119769376	42	Female	0	0.082759	0.40104	0.79303	0.31641	-0.54695	-0.22891	-0.72369	-0.10465	0.32051	5.0822
NG722848968	19	Female	0	-0.45104	-0.61696	-1.1081	0.37907	-0.90359	-1.6386	-0.77678	-0.49004	0.53923	2.5609
NG599954012	56	Female	0	0.32971	-0.86216	0.68825	-0.32313	0.080283	-0.78203	0.16139	0.044275	-0.74442	1.1948
NG302523266	57	Female	0	-0.4266	-0.6102	-0.99895	0.10926	-0.3641	-1.3063	-0.81547	-0.30108	0.25252	2.6614
NG835277397	34	Male	0	0.48022	-0.88914	1.1469	0.16963	0.13204	1.7574	-0.049397	0.64275	-0.38703	2.8534
NG751251096	47	Female	0	0.57316	0.52404	1.6252	0.78615	1.1402	-0.31011	0.084236	0.023204	0.066515	7.6832
NG688070635	33	Male	0	-1.3038	0.3879	0.13776	0.040635	0.088644	0.18304	0.50106	-0.70019	-0.029832	2.3745
NG957336225	38	Female	0	0.20034	-0.67263	-0.72174	0.24942	-0.23562	0.025003	-0.12028	-0.28559	0.21531	3.0034
NG606991964	42	Male	0	0.01667	-1.8316	1.6454	0.78521	-0.33236	1.2714	-0.19517	-0.47632	-0.4738	4.5242
NG413418516	51	Female	0	-0.88387	0.1097	0.49877	0.88957	-0.27468	-0.82153	-0.33834	0.02606	-0.22856	2.8634
NG411432369	49	Female	0	0.35499	0.51864	-1.0539	0.33797	-1.173	1.6652	-0.68698	0.27192	-0.18732	5.5117
NG656711107	42	Female	0	0.016716	-0.02873	-0.37262	0.27862	0.19705	-0.081623	-0.20946	0.0071055	0.48574	2.3714
NG700187865	61	Male	0	-2.1212	0.63174	-0.76171	-0.005361	-0.020025	0.018918	-0.83212	-0.50287	0.10874	3.2471
NG887992887	25	Female	0	0.036711	0.1547	-1.2595	0.18443	-0.31186	-1.2525	-1.195	0.022584	0.12433	3.781
NG916645541	48	Male	0	0.09172	-0.035583	-0.99777	-0.37939	-0.12656	-0.8973	-0.35179	0.94087	-0.37739	2.103
NG680002009	44	Female	0	0.094553	-0.1497	-0.91025	-0.43072	0.45672	-0.48787	-0.28551	0.43587	-0.46407	2.8634
NG286323857	56	Female	0	0.24789	0.70569	0.60445	0.43228	-0.74286	1.032	0.92606	0.11047	-0.20327	3.8719
NG876596563	59	Male	0	-0.0098403	0.059828	-1.534	0.48659	0.50516	0.6273	0.21598	0.561	-0.15966	2.8273
NG962788091	45	Female	0	0.61636	-1.0657	1.4206	0.28409	0.29589	0.74205	-0.14735	-0.078146	-0.47007	3.4167
NG022649250	49	Female	0	-0.043434	0.056869	1.8431	-0.28249	1.0334	-0.78009	0.48024	-0.27833	0.32103	1.8704
NG592433352	27	Female	0	-0.098383	-0.061764	0.43763	-0.17571	0.48067	-0.85338	-0.60489	-0.28059	0.22665	1.7227
NG254221554	51	Male	0	0.022424	0.4376	0.91166	-0.18696	0.26473	0.26132	0.21027	-0.27236	0.81311	2.4233
NG319085354	NA	NA	0	-0.10042	-0.23796	-0.62424	0.43118	-0.3282	0.19957	-0.42519	-0.078345	0.21662	3.1669
NG274556582	46	Female	0	-0.77785	1.1841	1.1127	0.13725	0.031195	0.69541	-0.782	0.18448	0.28188	2.5044
NG212946484	48	Male	0	-0.65097	-1.5026	0.79816	-0.28731	0.29848	-1.3047	0.97186	-0.40055	1.1496	3.2873
NG083169461	57	Female	0	0.47211	-0.48522	-0.53761	-0.30817	0.075578	-0.22551	-0.15841	0.44645	0.5124	3.2111
NG885948069	54	Female	0	0.52491	-0.6872	-0.52769	-1.1122	0.42771	-2.6403	-0.17176	-0.15993	-0.43362	1.7926
NG330569223	62	Female	0	0.47708	1.2099	0.60807	-0.88281	0.6859	1.5722	-0.45781	0.16642	-0.10758	1.1319
NG775584641	NA	NA	0	0.0024135	0.26861	0.23024	-0.30444	-1.4129	-1.745	-0.059188	-0.50284	-0.20595	1.2537
NG894436100	40	Female	0	-0.44396	-0.66787	0.34449	0.92185	-0.31337	-0.047053	-0.44533	-0.26164	-0.46576	2.9386
NG762883585	61	Female	0	0.55737	-0.28465	1.0458	-0.77853	0.093405	0.11013	0.05114	-0.10098	-0.071311	1.8136
NG309787693	42	Male	0	-0.22626	-0.9196	-0.68942	-0.18872	-0.35983	-1.2986	-0.84944	0.83377	0.068782	4.3367
NG118090779	51	Male	0	-0.52276	-0.25764	-0.30658	0.21746	0.070879	-0.83773	-0.21274	0.28671	0.037235	1.7387
NG735241189	41	Female	0	0.52081	0.365	1.466	0.45638	0.28395	0.80021	-0.91559	-0.086527	0.036404	2.1489
NG537515284	45	Male	0	0.091345	-0.2371	-0.54789	-0.54768	0.15951	-0.76358	-0.016991	-0.043576	-0.017133	3.3706
NG220230998	67	Female	0	-0.2926	-1.5679	-1.2855	-0.15457	-0.39962	-0.45294	1.3654	-0.20527	-0.7803	2.5584
NG312097557	43	Male	0	-0.89823	0.42469	-0.58337	-0.18986	-0.73852	-1.0293	0.13511	0.43297	-0.19201	3.2011
NG291359075	57	Female	0	0.039679	0.78277	-0.11011	-0.42225	0.60109	-0.92069	0.38421	0.64623	1.0975	6.747
NG540652163	34	Female	0	0.13516	0.23755	-0.99809	-0.42881	0.7096	-0.90335	-0.25593	0.12642	-0.77561	1.5424
NG437028563	35	Female	0	-0.33021	0.30365	-0.62116	-1.6182	0.3313	-0.16182	0.23596	0.24454	-0.88171	0.97489
NG304429635	36	Female	0	0.06463	-0.34484	0.78393	0.44454	-0.80312	-0.8621	-0.028912	-0.32269	0.69364	3.876
NG282268822	52	Female	0	-0.14331	-0.37298	-0.8665	0.045636	-0.18034	-0.28259	-0.38579	0.3364	-1.0683	3.7553
NG407141950	60	Female	0	-0.67363	0.12432	0.81104	-0.078582	0.014908	1.2472	0.015587	-0.30048	-0.37302	4.0099
NG212943573	64	Male	0	0.10899	0.50888	-1.0293	0.1702	0.1471	1.1874	-0.53931	0.070319	-0.59826	5.4812
NG065250385	57	Female	0	-0.83691	0.27152	1.0248	0.52545	0.26958	0.51378	0.15423	0.36014	0.073938	2.5684
NG738293851	58	Female	0	-0.52374	-0.10877	-1.4967	-0.041358	0.25047	-1.0388	-0.30279	0.5036	0.13644	2.5013
NG720843540	67	Female	0	-0.16615	0.48065	1.8948	0.67174	0.43579	1.1717	-0.84649	-0.22488	-0.95684	3.8465
NG159806586	49	Female	0	-0.21833	0.48286	-0.32373	0.036747	-0.56374	-0.92201	-0.27117	0.19309	0.15628	3.3262
NG007985890	40	Female	0	-0.048519	-0.78714	-0.40149	-0.76885	-0.087232	-0.94157	0.7267	-0.29139	0.91126	1.9114
NG972350574	26	Female	0	0.72073	0.36444	0.48442	-0.029121	0.23879	0.83706	1.0383	0.11365	1.0629	3.1507
NG789819635	43	Female	0	0.57955	0.22399	-1.041	-0.22703	0.073874	0.39608	-0.1568	-0.53095	0.1513	1.7277
NG831687555	26	Female	0	0.040852	0.10078	0.36097	0.44483	0.52174	0.41997	0.50906	-0.15722	-0.55666	3.1517
NG039804471	42	Female	0	-0.746966	0.377081	-0.47004	0.471936	0.0424273	-0.20704	0.805085	0.355608	0.134763	2.838
NG403304912	32	Male	0	-0.0067165	-0.7875	-0.87597	-0.38393	-0.49906	-0.98127	-0.3338	0.12131	-0.25433	2.3394
NG195754628	66	Female	0.004	0.13144	-0.28115	-1.335	0.97131	-0.16656	-1.0779	0.93197	-0.50739	0.24873	3.879
NG311802154	44	Female	0	0.19852	0.65476	-0.37101	0.072773	-0.096986	0.54015	-0.20153	0.24571	0.015006	2.4705
NG016137156	67	Female	0	-0.58621	0.6507	-0.57606	0.14475	-0.26567	-0.18981	0.61461	-0.072369	-0.06814	4.3143
NG550002970	52	Female	0	0.51665	0.0072686	-0.74374	1.0919	-0.12539	-0.1561	-0.78117	0.17134	0.01564	4.8014
NG956247722	44	Female	0	-0.38305	0.33571	-0.90678	-0.11835	0.050321	0.58393	-0.19841	-0.45648	-0.14131	2.7234
NG614804830	64	Female	0	-0.2425	0.14163	0.026518	0.20442	0.14303	1.3093	-0.22834	-0.36713	0.23368	1.3493
NG101457588	35	Male	0	-0.4786	0.64666	1.6051	0.26401	-0.19447	1.8857	-1.4285	-0.37591	-0.67099	5.4577
NG749680369	71	Male	0	-0.11407	-0.10223	1.032	0.027003	-0.26232	0.10676	-0.17996	0.26731	0.30863	3.4096
NG212243494	51	Male	0	0.88738	0.28198	1.5087	1.325	0.23854	0.61217	-0.36987	-0.52596	0.10905	8.8468
NG026961613	61	Female	0	0.058009	-0.35786	-0.85295	-0.33077	-0.46793	-1.0735	0.38634	0.59551	0.26974	2.9244
NG715087850	58	Male	0	0.36656	-0.35665	-0.3544	-0.10766	-0.12531	-0.67922	-0.2989	-0.28742	-0.15334	2.8921
NG544671568	35	Female	0	-0.099249	-1.1989	-0.67207	-1.1182	-0.11362	-0.83506	0.1805	0.35529	0.078617	2.711
NG853293157	47	Female	0	-0.62839	0.31399	-0.61774	0.35431	-0.091391	-0.34444	-0.55736	0.60072	0.31661	3.7081
NG434540712	41	Female	0	-0.62208	0.038916	0.11464	-1.0801	0.48063	-1.2974	-0.2556	-0.31223	-0.09059	1.214
NG389573707	54	Male	0	0.077971	-1.4928	1.2295	-0.32797	-0.29689	-0.49431	0.25319	0.50313	0.032731	1.3306
NG388268755	69	Female	0	0.30468	-0.263	-1.079	0.057567	0.11409	-0.6182	1.2196	0.62475	0.070934	4.5936
NG484066257	70	Male	0	-0.55908	-0.021186	-0.61226	-0.36397	-0.24858	1.4428	-0.030549	-0.61057	0.28116	1.6062
NG654553634	54	Male	0	-0.46049	0.4139	0.50801	-0.84919	0.43763	-0.62434	-0.16144	-0.23467	-0.98953	2.2829
NG155217846	35	Female	0	-0.60404	-0.42978	-0.1994	-0.13388	0.23568	-0.3323	-0.38157	-0.40052	0.022387	2.4843
NG833477383	55	Male	0	0.1226	0.26312	-0.56155	-0.42511	-0.34596	1.3405	-0.54618	-0.40122	-0.56738	1.9713
NG445655985	49	Female	0	0.55446	-0.39796	0.17298	0.91211	-0.15346	0.12975	-0.80664	-0.055519	-0.26999	6.6407
NG653794295	49	Female	0	0.49336	-0.6351	0.065316	0.31535	0.29454	0.10431	0.43041	0.15099	0.49196	3.7971
NG543336873	46	Female	0	-0.42558	-0.69051	0.69943	-0.10554	-0.36604	0.36858	0.75238	0.86619	-0.1866	5.5984
NG754664949	56	Female	0	-0.47195	0.049289	1.1282	0.65905	0.10525	0.29282	0.38381	-0.22955	-0.41003	4.0547
NG079468246	40	Male	0	0.29577	-0.53659	0.32763	0.21939	-0.017288	0.22298	-0.41097	-0.40018	0.89923	5.5091
NG897153642	45	Female	0	-0.72302	-0.43053	-0.48818	0.26506	-0.9031	-0.28572	0.42312	0.16635	-0.45544	1.4759
NG169006247	25	Female	0	0.45338	0.1305	-0.080766	0.54773	-0.147	0.47577	0.15515	-0.34264	-0.41653	1.1534
NG307209066	47	Female	0	0.092843	0.23798	-0.053719	-0.38203	0.24813	1.0512	-1.4013	0.13664	0.078322	1.1141
NG170206740	55	Female	0	0.95113	0.60377	-0.68952	0.15373	0.074965	0.7347	0.48121	-0.44812	0.73995	5.7744
NG432753027	51	Female	0	0.41057	-0.56701	-0.57284	0.24141	-0.42921	0.21173	0.56039	0.64567	-0.068668	2.3607
NG198390969	41	Male	0	0.93924	-0.37969	0.89081	0.97611	-0.14027	-0.73609	-0.23819	-0.51461	-0.047208	3.4747
NG227852893	39	Female	0	-0.36369	0.91176	0.63398	0.11609	0.10001	1.0619	0.23449	-0.039323	-0.15663	2.6178
NG153639997	46	Male	0	0.20658	-0.28656	0.16602	-0.22295	-0.19204	-1.3979	0.2044	-0.23403	0.13318	4.5254
NG430986216	48	Female	0	-0.99237	-1.0516	-0.46882	-0.26074	-0.7242	0.30546	0.079092	-0.28696	-0.14601	1.4382
NG053767806	33	Female	0	-0.69952	0.26835	0.24499	-0.3063	0.23297	-0.028254	-0.23064	-0.32939	0.29905	4.2619
NG020328627	47	Female	0	0.26536	-0.81439	0.35157	-0.3284	0.36914	0.36618	-0.92079	0.067662	-0.29116	2.5556
NG616063312	50	Male	0	0.54673	-0.51302	-0.97928	0.92957	0.11403	-1.2974	-0.97249	-0.79962	-0.71171	6.4323
NG931657851	29	Female	0	-0.21122	-0.42081	-0.80472	0.73282	0.77944	1.5942	-1.0242	-0.15993	0.22917	1.3411
NG079191178	37	Female	0	0.52956	0.23613	-0.90514	-0.19736	0.11053	-0.38972	0.40053	-0.041066	-0.46086	2.3679
NG436795580	51	Female	0	-0.15831	-0.0925	0.66708	0.1095	-0.38185	0.49538	0.081219	0.060796	-0.010818	3.1812
NG252875252	52	Female	0	0.66255	-0.19724	-0.13133	0.039154	0.073671	-0.25384	-0.098327	-0.22556	1.5707	2.1028
NG405750720	55	Female	0	-0.60541	-0.1029	-0.052212	-0.023799	-0.49159	0.51412	0.40398	-0.082501	-0.37638	4.1348
NG840228625	44	Female	0	0.23914	-0.21758	0.39533	-0.36559	0.31968	-1.3088	0.10911	-0.28534	0.073088	1.0184
NG163766360	55	Female	0	-0.23678	-0.23108	0.33469	0.3816	0.066037	0.95655	0.24387	-0.0073434	-0.41714	7.6026
NG466326481	45	Female	0	0.017421	-0.48166	-1.2658	0.00055489	-0.20832	0.20056	0.47171	-0.42591	0.4151	2.7012
NG246765551	34	Female	0	-0.1417	0.88297	-0.8928	0.29195	0.49386	-1.1334	-0.026553	0.16882	-0.068121	2.5107
NG411707051	60	Female	0	0.16311	0.98566	-0.46751	0.17667	0.33413	0.91617	0.058466	-0.2781	0.16439	4.0442
NG537595615	54	Female	0	-0.61839	-0.0012581	0.75201	0.82971	-0.032114	-0.79473	0.58179	0.22281	-0.19525	2.6087
NG355744692	43	Female	0	0.67394	-0.35025	-0.26931	-0.36895	0.78744	0.73313	0.58146	-0.14688	-0.39665	1.1965
NG515000708	52	Female	0	0.27509	0.56445	-0.63711	0.033968	0.41118	1.9628	-0.026061	0.33775	0.34978	3.1279
NG708006804	30	Female	0	-0.20414	-0.42166	1.0716	-0.25963	-0.66385	-0.68947	-0.50462	0.27271	0.57762	2.5332
NG563538395	49	Female	0	-0.031187	0.052312	0.68731	-0.28952	0.088451	-0.25334	0.032891	-0.28365	0.037443	3.2691
NG941494874	61	Male	0	0.053189	-1.5618	-0.38624	-0.93982	-0.35432	-1.5964	0.098987	-0.29212	-0.62448	1.3654
NG663645274	25	Female	0	-0.31363	-1.9696	-1.7663	0.94573	-0.192	0.58105	0.27414	-0.39596	0.68772	2.8931
NG311781134	47	Female	0	-0.3025	0.78139	-0.10328	0.2714	-0.20274	0.026337	-0.42685	-0.33538	0.24943	2.5565
NG186232433	53	Male	0	0.093318	0.79787	-0.4421	0.47367	-0.19299	-0.54545	0.43438	0.0032935	-0.11417	4.5481
NG036325665	42	Female	0	-0.53869	0.090303	0.31435	0.65619	-0.74478	1.6114	-0.52084	0.14648	0.53723	4.7824
NG778342975	29	Female	0	0.0409923	-0.826247	-0.7205	-0.23821	-0.241631	1.09504	1.00982	0.0322426	0.122858	3.716
NG680352757	NA	NA	0	-0.61376	-0.89577	-0.46237	0.042929	0.45547	0.26534	-0.068302	-0.29937	0.65253	1.7026
NG178728166	44	Female	0	-0.3513	0.098702	-0.21451	-0.11318	-0.63278	0.50908	0.082744	0.19503	-0.09868	2.8963
NG469931657	57	Female	0	-0.26045	0.36231	-0.65566	0.66836	-0.70268	0.40314	-0.2692	-0.7754	0.39989	3.5915
NG215266512	33	Male	0	0.16067	-1.3179	-0.80146	0.9208	0.013397	-1.3383	0.41482	0.12361	0.5339	5.017
NG266361156	45	Female	0	1.2579	-0.14597	0.079007	0.50835	0.16193	0.46813	0.098143	-0.26929	-0.33808	3.6212
NG780515107	40	Female	0	-0.40731	0.19441	0.55243	0.039059	0.42137	0.13227	0.26404	-0.38744	0.50913	2.4303
NG135504775	39	Female	0	-0.47134	-0.99224	1.6473	0.31657	0.51726	2.099	0.041217	0.022586	-0.70984	1.9763
NG783167448	33	Female	0	-0.45823	-0.27726	1.4545	0.37022	0.15061	0.14668	0.27346	0.41359	-0.18423	2.722
NG333043026	59	Female	0	0.30112	-0.45338	-0.61196	0.37101	-0.11121	0.049367	-0.32165	0.021559	-0.44842	2.9602
NG249130835	31	Female	0	0.027971	0.053232	1.1941	1.2974	0.39911	-0.31708	-0.12945	0.32768	-0.20007	1.4969
NG077356841	35	Female	0	0.25082	0.47417	-0.45831	0.065272	0.040591	-0.45551	0.12493	0.065245	0.056519	2.415
NG591906108	56	Female	0	0.47054	-0.25505	-0.31428	0.54357	-0.56997	0.032615	0.2978	-0.26541	-0.2786	2.1671
NG817987886	28	Female	0	-0.21009	-0.38984	0.72271	0.60179	0.3655	1.2833	-0.089033	0.29359	-0.5011	1.7727
NG299772470	30	Female	0	-0.41073	-0.032006	0.86589	0.35879	1.1488e-05	-0.56535	0.49536	0.22823	-0.30681	1.4648
NG108596731	33	Female	0	0.27383	0.050695	0.41472	0.16138	0.22411	-0.97801	-0.012364	-0.3213	-0.12942	2.0691
NG896314393	45	Female	0	-0.4393	0.39233	0.53908	-1.8098	-0.11916	0.24446	-0.53544	-1.1476	-0.11285	0.48921
NG886110426	48	Female	0	0.18206	-0.76006	-0.10714	-0.50993	-0.24925	1.188	-1.0148	-0.12367	-0.59265	2.2329
NG325867581	23	Female	0	0.389348	0.684082	-0.555547	0.303046	-0.582033	0.785076	0.369342	0.638813	-0.331448	1.3594
NG035190628	42	Male	0	0.13966	0.79225	-0.55645	-0.18211	0.098107	0.99313	0.21308	0.074055	0.55537	1.9386
NG165722211	50	Female	0	0.24436	0.22975	-0.24839	-0.44573	-0.48286	-0.16414	-0.72187	0.097156	-0.75782	2.4974
NG087334774	41	Male	0	0.70702	-0.91794	0.42675	0.5103	0.4877	-0.56692	-0.47319	0.72108	-0.70606	2.9968
NG731935081	34	Female	0	1.0299	0.11353	-0.69468	1.0238	-0.43563	-0.69118	0.51376	0.1019	-0.37029	2.2583
NG780999425	42	Female	0	-0.35494	0.55723	-0.81362	-0.48696	-0.89786	0.311	-0.65011	-0.31191	0.57858	1.0029
NG875030754	47	Female	0	-0.23977	0.89937	-0.83575	0.54783	-0.65372	-1.2357	-0.35858	-0.18023	0.37401	5.633
NG712132454	34	Female	0	-0.2088	0.22127	-0.53589	-0.30107	0.47292	-1.7478	0.19806	-0.46283	0.38013	2.038
NG407534439	45	Female	0	0.096187	0.8218	0.18203	0.21233	0.77914	-0.49885	-0.39949	0.15955	0.095412	1.7754
NG636674829	61	Male	0	0.60699	1.0333	1.0073	0.53928	-0.0051483	-0.97891	-0.58132	-0.50224	0.12819	4.8308
NG264913380	56	Female	0	1.05689	-0.401233	1.29663	0.262614	-0.736882	-0.217463	-0.0453851	0.0982231	0.0348908	3.2218
NG824259601	53	Male	0	0.21083	-0.16302	1.0335	-0.054821	0.51757	0.057421	-0.83645	-0.27556	-0.80591	2.5328
NG645046411	47	Female	0	-0.18627	0.099825	-1.1864	-0.78722	0.2984	0.0015209	-0.11579	0.32799	-0.2953	0.90707
NG588331777	31	Female	0	-0.40337	0.64355	0.53933	-0.37658	0.022016	0.40152	-0.33865	0.32727	0.06751	0.97269
NG381762750	51	Female	0	0.145784	0.949652	-0.396203	-0.782134	0.206589	-1.7876	0.159012	-0.236287	0.0632104	4.9474
NG991088961	51	Male	0	-0.29441	-0.26518	-0.97343	-0.00047126	-0.14887	-0.51852	-0.33667	-0.92506	-0.5557	3.2168
NG799958205	36	Male	0	-0.684777	-2.43478	0.812043	-0.0629158	0.575801	-0.114056	-0.00271176	0.216371	-0.0311415	2.3511
NG580050881	34	Female	0	0.67095	0.79852	0.058822	0.40662	-0.84789	1.3274	-1.0234	-0.40385	-0.14646	3.8478
NG860701365	40	Female	0	-0.29254	1.159	0.10282	-0.21993	-0.359	-0.6596	0.5499	-0.31963	0.082807	1.0711
NG264742390	51	Female	0	-0.87446	-0.061282	-0.728	-0.72775	-0.31461	-0.29798	-0.14527	0.4407	0.31526	0.88524
NG933873390	49	Male	0	0.35085	0.27432	0.68143	-0.14934	0.098882	1.6003	-1.6731	-0.071389	0.30804	6.484
NG503477446	35	Male	0	-0.078572	0.13906	0.77487	-0.57349	0.011061	-0.19845	-0.78356	0.68001	-0.70431	1.572
NG138777142	30	Female	0	-0.26992	0.72029	1.0242	-0.31447	-0.3676	1.2913	0.010219	-0.07297	-0.35945	3.8079
NG969339114	36	Female	0	-0.13143	0.01114	-1.1292	-0.31351	0.24429	-0.4978	0.53332	-0.38327	0.66173	1.1943
NG119389726	39	Female	0	-0.15355	0.13617	0.33303	1.2815	-0.085975	0.073797	0.55626	-0.30459	-0.25812	5.1158
NG329674623	64	Female	0	-0.2588	0.97078	-0.83837	-1.218	0.036258	-0.46411	1.5511	-0.43527	-0.1652	1.3936
NG514946398	56	Female	0	0.42224	0.69121	-0.48293	-0.97194	-0.46557	1.2544	-0.34163	-0.15697	-0.20418	2.518
NG189247921	27	Female	0	-0.072955	0.49342	-0.42813	-0.27166	-0.63152	-0.62207	-0.23591	-0.20164	0.7949	3.7892
NG152169314	24	Female	0	0.3774	0.78777	-0.79202	0.47962	-0.73776	0.64279	0.22738	0.037501	0.21259	2.5091
NG760184049	34	Female	0	-0.23426	-0.17123	-0.0092097	-0.28179	-0.24159	0.77522	-1.1601	0.21711	-0.43885	2.2389
NG846298937	46	Female	0	-0.2239	-0.88027	0.48462	0.33993	0.34024	0.39481	0.38405	0.3103	-0.11585	2.7748
NG039056776	29	Female	0	0.68841	-0.40026	0.79317	-0.16278	0.61655	-0.00010336	0.66891	-0.49203	0.16483	2.7927
NG066972705	33	Female	0	0.46175	-0.31862	-0.38748	0.060358	0.65518	-1.1066	-0.10023	-0.0138	-0.079897	2.1715
NG998799498	49	Female	0	-0.06404	0.70907	-0.89516	-0.70275	0.012228	-0.82346	0.30257	0.0010665	0.024236	1.5493
NG777024163	33	Female	0	0.77842	-0.75669	0.54083	-0.17399	0.025743	0.56628	-0.14454	0.16972	-0.56295	1.5343
NG227465241	41	Female	0	0.17464	-0.53417	-0.088975	-0.4885	0.12959	-0.31953	0.07731	0.43622	-0.21688	2.5521
NG127274888	51	Male	0	0.48238	0.5473	1.9575	0.34573	0.078586	-2.0139	-0.099057	0.61098	-0.6781	2.8248
NG171344129	38	Female	0	-0.78073	-0.08551	0.70026	-0.63834	0.99579	-1.2939	-1.0418	-0.23253	0.42102	3.7522
NG531798568	59	Female	0	-0.25686	0.64313	0.049949	-0.4088	0.44455	0.18778	-0.40653	0.23796	0.32263	5.0945
NG644502469	25	Female	0.816	0.55281	-0.052198	0.74068	-1.6823	0.024529	-1.2301	-0.27426	0.45738	0.35333	0.85883
NG216583983	44	Female	0.059	-0.3471	-0.59665	0.81135	-0.90466	0.034875	-0.11287	-0.79334	0.33993	0.57285	1.6414
NG751861442	19	Male	0	0.003857	0.17709	0.917	-0.9356	-0.1406	-0.66098	-1.0034	-0.278	0.11814	1.4797
NG215663876	39	Female	0	0.031236	-0.20936	-0.16126	0.47047	-0.14415	0.52496	0.057452	0.070319	-0.37264	3.0564
NG635040607	51	Female	0	0.26127	-0.92218	0.25742	-0.040496	0.56381	-0.17749	0.35	0.67118	0.022175	1.7288
NG746126021	37	Female	0	-0.55439	-0.57295	-0.69616	0.36454	0.007074	0.70065	0.15725	0.43618	-0.2052	4.8135
NG309810643	29	Male	0	-0.71362	-0.1746	0.50046	-0.37095	0.025606	-1.4789	-0.48688	-0.21967	-0.46604	2.6709
NG698256927	65	Female	0	-0.43261	0.26605	0.19353	0.40783	-0.089722	-0.3137	0.44181	0.67439	0.13586	3.8212
NG842799162	58	Female	0	-0.90981	0.1884	0.051999	-0.18681	0.43744	0.34896	0.57007	0.35247	-0.10775	1.405
NG078649039	36	Female	0	0.21693	-0.5055	-0.7622	-0.15239	-0.06037	-0.34126	-0.20414	-0.3213	0.095767	3.9023
NG459450277	48	Female	0	0.78998	0.28618	0.5914	0.80006	0.47356	-0.18801	0.099545	0.4573	-0.085475	2.5832
NG924767283	42	Female	0	-0.15595	0.13417	0.92361	0.62338	-0.4911	-0.85347	-0.61883	0.0009159	0.35712	4.9913
NG479834407	66	Female	0	-0.74811	0.78857	0.21043	-0.29996	0.022662	1.2026	0.62114	0.49592	-0.4522	2.3552
NG900369776	23	Female	0	-0.013705	0.55362	-1.6085	-0.26073	-0.019709	-0.26611	0.87324	-0.25822	0.11349	1.2088
NG070576320	57	Male	0	-0.76701	-0.067646	0.40804	-0.84067	-0.18655	0.28407	0.012894	0.10527	0.5123	1.6188
NG495681937	60	Female	0	-0.62602	-0.89153	0.37427	0.73018	-0.79499	0.38845	0.03798	0.55254	-0.48929	2.159
NG199418177	46	Female	0	-0.19602	0.43169	-1.1022	0.70939	-0.37593	-0.89434	-0.010477	0.22226	-0.013151	3.6131
NG129294297	45	Female	0	-0.16815	0.09908	-0.80054	0.55424	0.15036	0.44298	0.15322	-0.20228	0.095686	1.3484
NG355753980	49	Male	0	-0.16436	0.093809	0.68445	-0.37423	-0.24983	-0.25444	-0.42593	0.33509	1.5179	1.8201
NG651798644	25	Female	0	0.20358	0.55554	0.671	-0.14847	0.26376	0.37649	-1.0617	-0.020586	0.31838	1.1965
NG418396620	56	Female	0	0.39755	0.54489	-0.76155	0.74237	-0.49213	0.64295	0.1795	-0.27084	-0.10044	3.8173
NG583172715	44	Female	0	-0.67191	-0.57836	0.35856	0.30039	-0.1898	0.46771	-0.45682	0.25757	-0.01088	3.8181
NG165372791	37	Female	0	0.050435	-0.36755	-0.75743	0.44615	0.47801	0.097376	-0.48002	-0.35289	-0.15556	2.5294
NG152845640	59	Male	0	0.40256	0.07982	-0.7493	0.75449	0.30959	0.11074	-0.39895	-0.18744	-0.13885	5.5993
NG582370582	65	Male	0	-0.17136	-1.1766	-1.2576	0.34984	-0.30122	0.074971	0.41199	-0.47421	0.11908	3.6574
NG327205614	28	Female	0	0.2724	-0.94849	-0.69978	-0.39272	-0.34118	-1.0149	0.52221	-0.51878	-0.5725	2.2967
NG746113766	47	Female	0	-0.40365	-0.86891	-0.94048	0.10392	0.04239	-1.173	-0.18848	-0.67976	1.1163	1.2103
NG663156108	41	Female	0	0.19659	0.43187	0.44231	1.5897	0.70896	0.86376	-0.1801	0.28413	-0.43003	4.753
NG017769456	60	Female	0.016	-0.15462	0.26064	0.099356	-0.25202	0.062393	0.19633	-0.62733	0.26367	0.23006	1.0677
NG041438680	70	Female	0	0.91376	-1.1813	-0.037872	-0.36177	-0.4113	1.2478	0.54517	0.89995	0.49985	1.7592
NG914221976	64	Female	0	0.19587	-0.27369	0.30386	0.29795	0.44295	-0.37621	-0.28752	0.18524	-0.045847	5.0959
NG075156133	54	Female	0	0.48981	1.0229	0.43335	-0.5439	-0.56477	0.10585	-0.029558	0.53586	0.0035879	3.1159
NG334138485	49	Female	0	-0.090623	-0.026636	0.98527	-0.083887	0.050218	0.54501	-0.64417	-0.042773	-0.5556	0.73296
NG879820148	32	Female	0	0.24896	-1.4201	-0.2307	-0.45241	-0.14551	-1.5457	0.016867	0.76536	-0.15008	2.4657
NG391429495	68	Female	0	-0.58754	0.29916	0.90181	-1.3574	0.10813	-0.21542	0.5389	0.41594	-0.31992	1.5103
NG083005193	31	Female	0	0.61581	-0.37684	0.66611	-0.41716	-0.76098	0.071011	0.12598	-0.70566	-0.50423	1.6762
NG883389900	47	Male	0	0.02466	0.14648	-1.5152	-0.18057	0.12071	1.1666	0.12121	0.54006	-0.30786	2.1232
NG704535843	34	Male	0	-0.6869	1.0209	-0.78957	-0.28001	-0.90142	-0.83357	-0.88405	-0.53753	0.58608	1.9093
NG293198741	58	Female	0	0.12297	-0.236	0.10955	0.75749	0.49816	-0.12712	0.94643	0.62887	-0.077089	6.3053
NG339773947	54	Male	0	-0.043668	0.067479	0.86837	0.38825	0.10901	-0.42408	-0.062776	0.5478	0.15041	4.3709
NG246669724	43	Male	0	-0.63168	0.2452	-1.1751	-0.1696	0.16892	-0.25651	0.26793	0.00055622	-0.10076	2.8012
NG665986621	31	Male	0	-0.19129	0.19585	-0.72305	-0.37623	0.20309	0.072267	-0.33163	0.95514	-0.17826	1.2831
NG056506457	46	Female	0.012	0.4362	0.54405	0.78857	0.79554	0.26628	1.0454	-0.15714	0.59165	-0.27614	5.9243
NG720375400	42	Female	0	-0.05551	-1.2469	0.39193	0.74132	0.078995	-0.51558	0.62765	0.10496	-0.81853	2.7024
NG690778906	70	Female	0	-0.092332	0.78631	0.46853	-0.3787	-0.14745	0.43751	-0.37576	-0.75489	-0.11539	2.311
NG334265728	44	Female	0	-0.0081352	-0.40048	0.77042	0.095723	0.52251	0.16138	1.1807	0.52683	-0.70686	3.7789
NG573640438	49	Female	0	0.0051157	-0.23142	-0.62213	0.038666	-0.18708	1.2886	-0.60464	-0.11307	0.49834	4.0161
NG800527816	51	Female	0	0.054605	-0.67183	0.95606	-0.14467	-0.79739	0.90325	1.1849	-0.10441	0.46327	4.1837
NG742298498	54	Female	0	-0.67898	0.73151	0.29311	0.24134	-0.188	-0.13257	0.43286	-0.2261	0.11877	1.4591
NG773986794	43	Female	0	0.0031636	0.27182	-1.2252	-0.5678	-0.3834	0.57349	0.026328	-0.20076	0.56565	0.85981
NG851036173	52	Female	0	0.0406122	-0.917181	0.610402	-0.948814	-0.345458	-0.183224	-0.165517	-0.756777	0.253883	1.0756
NG333891293	33	Female	0	-1.8229	0.32606	0.20969	0.53683	-0.095097	0.75556	0.073388	-0.070927	0.9424	4.1414
NG586868083	55	Female	0	-0.17268	0.79906	-0.0035122	0.24348	-0.31036	0.15862	-0.06666	0.17774	-0.063881	3.4536
NG470689647	46	Female	0	-0.090392	0.15697	-0.81556	0.25837	0.13489	0.061122	0.78283	-0.33875	-0.98238	3.6405
NG045265480	53	Female	0	-0.048017	0.078478	-0.96067	0.0060125	-0.11342	-0.94797	-0.0036211	0.42058	-1.2123	1.1857
NG652880076	39	Female	0	-0.95482	1.134	-0.71147	0.49936	-0.69908	-0.1192	-0.64668	-0.13554	0.96369	4.5378
NG672243552	44	Female	0.973	-0.068025	-0.46638	0.17216	-0.39417	-0.47532	1.3075	-0.63529	-0.029409	-0.91862	0.89187
NG071818790	61	Female	0	0.32018	0.45422	-0.028891	0.24382	0.19207	-1.5452	0.82586	0.21474	0.37394	2.6594
NG414755389	49	Male	0	1.0401	0.85284	-0.26249	0.23838	0.023979	0.60525	-0.17155	0.14545	0.51361	3.7087
NG874329692	54	Female	0	0.11125	0.5273	0.77687	0.14312	0.67099	0.25353	0.45539	-0.13023	0.37165	3.371
NG326228764	59	Female	0	-0.23753	0.44123	0.066955	-0.30365	-0.015597	-1.5702	-0.34586	0.15759	-0.030011	3.1248
NG784560860	54	Female	0	-0.036788	1.1308	-0.56688	-0.23972	0.20923	1.8126	0.20812	0.33763	-0.33361	2.4115
NG254139671	47	Female	0	0.38383	0.60941	-0.95702	-0.0414	-0.39899	-0.60561	-0.051499	-0.32143	0.69453	3.0043
NG103137244	47	Female	0	-0.36511	0.14187	-0.58108	-0.34434	-0.41842	-0.19338	0.11564	0.51157	0.8424	4.9053
NG184374583	26	Female	0	0.13565	-0.24706	1.0025	0.22862	0.3061	0.070211	-0.2663	0.096412	0.52722	1.4602
NG590900713	59	Female	0	-0.28281	0.55178	0.25617	0.23174	0.19868	-0.7861	-0.21414	0.4788	0.57933	3.298
NG702429029	54	Female	0	-1.0475	1.2126	0.52263	0.31529	-0.28155	-2.5851	-0.52333	0.17227	-0.85816	2.1021
NG492264957	66	Female	0	0.04171	0.32601	-1.199	0.57342	-0.42441	1.3644	-0.72365	-0.022549	-0.15557	3.4813
NG938132410	42	Female	0	-0.25987	-0.32069	-0.076389	-0.51077	-0.11681	0.27404	-0.41156	0.019997	-0.37691	2.1889
NG389493565	35	Female	0	0.2888	-0.66749	-0.55649	-0.28227	0.29329	-0.30744	-1.1305	-0.26494	0.60659	2.5422
NG906155567	37	Female	0	0.25223	0.52364	-0.3783	0.37636	-0.83353	-0.69769	-0.91597	-0.22814	0.076439	2.2239
NG736296659	55	Female	0	0.54069	-0.095264	-1.3851	0.30444	0.08969	-1.6336	0.29526	0.23782	1.0543	3.4378
NG183226618	43	Female	0	-0.27874	-0.25206	0.039664	-0.52485	0.4745	0.27089	0.36332	0.59292	-0.28397	1.0884
NG774860825	62	Female	0	-0.12092	0.42484	1.4009	-0.1599	-0.34446	-0.93439	-0.035852	-0.56547	0.4365	3.8278
NG109654410	66	Male	0	-0.093758	-0.66882	1.9195	0.42114	-0.15336	0.77396	0.33003	0.2235	0.72968	1.6347
NG001384620	50	Female	0	-0.43026	-1.5108	0.8237	0.082988	0.38933	-1.0993	-0.44848	-0.50302	0.17911	1.8477
NG682285369	46	Female	0	-0.47239	0.63349	0.44599	0.33734	-0.12347	0.82406	0.35427	-0.0028159	0.20929	3.9857
NG515632621	57	Female	0	-0.47802	0.0026031	-1.0668	1.0209	0.32417	-0.1035	0.31678	0.31413	0.35221	5.0497
NG087666736	36	Female	0	0.369431	0.27122	-0.191992	0.0567569	-0.0191484	-0.983575	-0.409337	0.5367	-0.42319	1.6726
NG283365355	57	Female	0	0.062517	-0.42164	0.37678	0.10106	0.53597	1.1501	-0.71844	-0.12054	0.2358	4.4405
NG007781144	34	Female	0	-0.61912	-0.85474	-0.1674	0.59675	-0.44761	-1.7953	-0.6092	0.24485	0.12061	1.6837
NG321838345	28	Female	0	-0.2665	-0.37985	0.11014	-0.11223	-0.24774	-0.63252	0.63735	-0.56767	0.44481	2.6506
NG947085598	43	Female	0	0.352699	-0.247577	-0.909218	0.801987	-0.203664	-0.167267	0.109521	-0.0803929	-0.33662	1.5845
NG047627969	26	Female	0	0.79328	-0.54962	0.10458	-0.39998	0.32715	-0.88133	0.82269	-0.16748	-0.24951	2.6802
NG544245075	29	Female	0	-0.20568	0.28587	0.2987	-0.25067	0.27245	0.65208	-0.52235	-0.063787	0.56844	2.0105
NG201470741	54	Female	0	0.60964	0.93909	-0.49588	-1.3792	-0.21098	-0.56747	0.17592	0.29613	-0.11899	0.66589
NG737145297	44	Female	0	-0.7322	0.34497	-0.33373	-0.17517	0.19638	0.24172	-0.091355	-0.38861	-0.49186	2.7617
NG751682668	42	Female	0	0.75582	-0.40076	0.50222	-0.77598	-0.37563	-0.55595	-0.2688	0.0072793	-0.49456	1.9185
NG086321871	49	Female	0	0.0048582	0.68556	-0.55539	-0.32579	0.41108	-0.05161	0.048064	-0.1246	-0.05881	3.1778
NG431726766	61	Female	0	0.62132	0.56959	0.10838	-0.4914	0.11861	1.2314	-0.14612	-0.12828	0.24848	2.5376
NG818528353	45	Female	0	0.70466	-0.10517	0.46891	-0.12484	0.26878	-0.35354	-0.57349	-0.17075	-0.0092975	1.9404
NG450120474	45	Male	0.027	-0.22454	0.59146	-0.41419	0.58161	-0.6107	-0.50002	-0.52731	-0.14243	0.99412	5.9596
NG545938810	47	Male	0	-0.37823	0.20025	0.70385	0.24441	0.27801	0.69093	0.58703	0.40706	-0.11007	3.2629
NG821592701	38	Male	0	0.084267	0.13568	0.59025	-0.1554	0.088167	-0.16716	-0.034598	0.38473	-0.44354	4.1827
NG365207731	35	Female	0	0.14451	0.64443	-0.058601	0.16588	0.51894	-0.092172	-0.2523	-0.055215	0.036149	7.3541
NG300723377	56	Male	0	-1.4947	0.63143	0.41916	0.66425	0.18807	0.36566	-0.62562	-0.48033	-0.039808	4.7092
NG492712032	49	Male	0	0.66326	1.0755	0.97393	0.6922	-0.77851	0.87448	-0.64461	-0.79391	0.067506	3.9287
NG759049380	36	Female	0	0.51703	-0.046067	0.31821	1.0674	0.77446	-0.31601	-0.01041	-0.268	-0.3337	4.5551
NG287457654	40	Female	0	1.0125	-0.1193	-0.19276	0.46314	-0.0069784	-0.092337	-0.28354	0.12055	-0.02337	3.1292
NG051947264	58	Female	0	-0.40426	-1.7211	0.4496	-0.578	-0.18969	0.14859	-0.42242	0.036653	-0.12973	7.6418
NG702370269	34	Female	0	-0.54043	0.83376	-0.034557	-0.66057	-0.023324	1.2438	-0.18712	0.67966	-0.054574	2.7446
NG335508900	31	Female	0	0.99001	0.0066359	-0.057479	0.33154	-0.12869	-1.0187	0.15545	0.13943	-0.31919	3.447
NG865080480	54	Female	0	-0.3834	0.81756	1.482	-0.81705	0.43313	1.2674	0.77928	0.012107	0.27745	1.7775
NG821053506	50	Female	0	-0.07997	-0.09886	0.051576	-0.0094338	-0.2701	0.4709	0.34077	0.72385	0.4033	4.9376
NG524729225	46	Male	0	-0.71188	0.23889	-0.86498	0.6754	-0.40381	-1.3618	-0.17948	0.19425	-0.79714	5.028
NG267664520	33	Female	0	0.0211184	-1.31794	0.382701	-0.412768	0.261467	-0.434982	0.494202	0.330134	-0.552169	2.3721
NG326861372	37	Female	0	-0.19683	-0.17722	-1.3035	0.26473	-0.13915	-0.16524	-0.58544	0.30813	-0.34383	1.8726
NG947129204	41	Female	0	0.45188	-0.43222	-1.1868	0.26747	0.18615	-0.48151	-0.33652	0.018353	0.058561	2.238
NG542513153	39	Female	0	-0.31945	-0.24204	0.36969	0.17372	0.68611	0.53856	-1.234	0.10645	-0.12777	2.6707
NG116373461	37	Female	0	0.24702	0.33206	-0.65665	0.052179	0.12374	-0.69936	0.018124	-0.1367	-0.14464	1.7096
NG881553450	38	Female	0	-0.77854	0.55972	0.73389	0.61163	0.24332	1.2001	1.138	0.075358	0.13179	4.2674
NG905556207	59	Female	0	1.0248	0.56779	0.26441	0.30834	0.22328	-0.34627	0.24788	-0.1244	-0.46361	1.9641
NG652632830	60	Male	0	0.10578	0.85334	1.0564	0.14152	0.41157	-0.10045	0.68209	0.51413	-0.051212	3.1056
NG485255850	44	Female	0	-0.40647	0.97949	-1.0595	-0.045669	0.024028	0.56355	0.0053632	-0.31073	0.010109	1.9911
NG438915223	59	Female	0	-1.4167	0.37609	0.016212	-0.32788	-0.088485	0.37539	-0.43244	-0.11985	-0.082064	2.4163
NG134735372	43	Female	0	-0.062198	0.45212	-0.69827	-0.038486	0.68797	2.0701	0.26705	0.52782	-0.49472	2.8
NG730555162	45	Female	0	-0.33312	-0.067804	-0.018602	0.62617	-0.073669	-0.16345	0.5597	0.0016407	-0.316	2.9386
NG098264833	53	Female	0	0.478	1.7116	-0.32561	-0.44125	-0.092809	0.99565	-0.14854	-0.066418	0.30879	2.4517
NG613696053	50	Male	0	0.36183	0.039532	1.0251	0.049524	0.56618	0.40971	0.74109	-0.54572	0.021097	2.7113
NG789740486	54	Female	0	-0.071773	-0.41112	-0.10733	0.50212	0.31262	1.3965	0.14679	-0.080311	0.25537	6.2338
NG444928127	40	Male	0	1.2314	-0.062911	1.3174	0.40192	0.057588	-0.44257	-0.23008	0.05092	-0.44082	3.1555
NG363570824	49	Female	0	0.32742	-0.93406	1.2484	-0.52373	0.8511	0.004721	0.29717	0.18801	0.1499	2.9569
NG003845681	46	Male	0	0.14858	0.17488	1.319	-0.2305	0.28553	1.0118	-0.014593	-0.067459	0.3969	4.4195
NG491886130	55	Female	0	0.21349	-0.74226	-0.34966	-0.39577	0.2872	0.60328	0.26715	-0.23078	0.19052	3.5711
NG473069742	44	Male	0	0.72669	-1.0137	1.0853	0.30995	-0.16994	0.047416	-0.72325	-0.40117	0.51217	5.3162
NG766839693	37	Female	0	-0.092949	-0.76054	1.6093	0.58582	0.050309	1.8178	-0.12685	0.1827	-0.15524	2.0263
NG115087024	40	Female	0	-0.82473	0.30632	-1.7999	0.4587	0.053009	-0.23294	0.18432	0.0056535	-0.42355	2.3691
NG881890805	47	Female	0	-0.18766	-0.063621	-1.0376	-0.41814	-1.4302	0.52279	-0.093584	-0.48935	-0.27195	1.1288
NG368330271	34	Female	0	0.35917	-0.014487	-1.8349	0.49403	-0.25691	-0.26175	0.22962	-0.35343	0.054156	2.7344
NG064628276	57	Female	0	0.0068586	-0.090647	0.95724	0.27706	0.41075	0.16945	1.2146	0.54496	-0.45298	3.1842
NG371439118	51	Female	0	-0.48013	0.36944	0.96559	0.21617	0.40073	-0.67564	-0.67029	-0.028878	0.034959	4.1679
NG454471207	38	Female	0	-0.34202	-0.61906	1.0112	0.79778	0.25136	-0.28413	0.5981	-0.082712	0.12812	4.5411
NG078357077	50	Male	0	0.11321	-0.85289	1.4288	0.54309	0.70479	1.5863	-0.5112	0.5532	-0.097725	2.2971
NG210553751	66	Female	0	0.24056	0.40362	0.28081	-0.48466	-0.014108	-0.27831	1.8474	-0.2246	-0.53151	2.9503
NG125035797	44	Male	0	-0.2985	-0.11767	-1.4407	0.45377	-0.4612	-1.3891	-0.18421	-0.19674	-0.013911	2.9129
NG704010954	30	Female	0	-0.42227	-0.74528	-0.11549	0.45177	0.56217	-0.3842	0.58755	-0.12486	-0.055501	3.0734
NG680220382	50	Female	0	0.84051	0.0099055	0.3949	0.34812	0.36195	-0.18032	0.091775	0.083811	0.17804	8.0846
NG513623886	52	Female	0	-0.015389	-0.45851	-0.66181	-0.25392	0.030821	-0.51338	-0.44635	0.30293	-0.094888	1.7613
NG444006962	60	Female	0	-0.144739	0.260844	-0.0127659	-0.308252	-0.466747	1.91072	-0.0138827	-0.205484	0.0328248	2.1307
NG947727611	46	Female	0	0.3301	-0.55944	-0.48548	0.19324	-0.17602	1.831	0.59944	-0.099656	-0.62557	4.3163
NG246109811	26	Female	0	0.73071	-1.4198	0.31856	0.76647	-0.50589	-0.0066269	0.53084	-0.41437	-0.067848	7.2538
NG048275873	34	Male	0	0.56588	-0.14556	0.85455	0.049921	0.10997	-0.11486	-0.21271	-0.28082	0.25118	1.9438
NG215249774	43	Female	0	-0.054402	-0.46349	1.568	0.06945	0.070103	0.66245	1.3558	0.077025	-0.0801	4.0235
NG420960857	46	Male	0	0.13888	0.52317	-0.56868	0.27999	-0.13802	-0.97299	0.5777	-0.29864	0.083241	5.5803
NG984425029	41	Female	0	-0.63054	0.25434	0.066107	0.034023	0.37554	0.45509	0.68501	0.31037	0.76663	1.887
NG486020108	64	Female	0	0.71313	0.57136	-0.08398	-0.87969	-0.036781	1.4364	-0.17599	0.23776	0.3219	2.7355
NG016218276	55	Female	0	-0.89003	0.26637	0.38187	0.12321	0.22842	0.64958	0.51748	-0.098408	0.13142	1.5076
NG918392428	38	Male	0	0.96693	-0.34304	-0.61874	-0.46567	-0.3758	-0.39797	-0.35723	0.24368	-0.066712	1.8381
NG408723106	33	Male	0	0.78816	-0.18165	-0.96071	-0.1066	-0.027474	-0.29786	0.45493	-0.18056	-0.30657	3.1162
NG554004748	53	Female	0	0.88248	1.0385	-0.22643	0.54341	-0.78688	1.032	-0.1137	0.6043	0.39561	3.9032
NG568628405	51	Female	0	-0.035787	0.39728	-0.59165	-0.020206	-1.226	-1.6459	-0.019235	0.11813	0.36037	3.5993
NG647880311	58	Female	0	-0.18624	0.49109	-0.026656	-0.29216	-0.20258	0.81211	-0.40034	0.63426	0.13072	2.0166
NG404939481	59	Female	0	-0.18574	0.030971	1.3346	0.487	-0.032114	-0.040015	-0.24701	-0.72287	-0.34646	4.1106
NG329314940	35	Female	0	0.34661	0.29789	1.0941	0.03521	0.12276	0.10265	0.25715	0.39919	-0.087643	5.2375
NG935062679	39	Female	0	0.37865	-1.0173	0.83308	-0.030219	-0.0065716	0.92294	-0.38106	0.12158	-0.19716	3.0362
NG285965922	27	Female	0	0.17343	-0.82376	1.0103	0.75176	0.45154	-0.40152	-0.17909	-0.38396	-0.96993	1.9117
NG719982664	48	Male	0	-0.064922	0.18604	-0.60244	-1.0463	0.21754	0.1325	-0.57756	-0.3525	-0.0044187	1.537
NG710530149	38	Male	0	-0.43404	0.38688	1.2773	0.33698	0.32214	-0.44659	0.14552	-0.36234	-0.17074	2.6744
NG020341548	41	Female	0	-0.12929	1.2538	-0.14313	0.26687	-0.57813	0.21133	1.1319	0.43595	0.10944	3.2916
NG894938968	58	Male	0	-0.20351	1.9313	-0.85474	-0.48225	0.36936	0.55773	0.19112	-0.34672	-0.56539	2.2599
NG747254146	55	Female	0	0.95816	-0.087719	-1.62	-0.29034	-0.64462	-0.22975	-0.15489	0.26243	-0.22787	2.6339
NG159241722	46	Female	0	0.7064	-0.60557	0.027081	0.59951	-0.42133	0.3909	-0.89968	0.30537	-0.47034	6.2763
NG222308116	48	Female	0	-0.25999	-0.48691	0.82096	-0.047992	0.29272	-0.17404	-0.10381	-0.11845	-0.065448	4.489
NG252690645	46	Female	0	-0.10383	-0.21055	-1.041	-0.32737	0.10447	-0.37643	0.4624	0.087251	-0.45551	1.1573
NG092528419	40	Female	0	-0.24509	0.34239	-0.85402	-0.28693	-0.078963	-0.57636	-0.95465	0.23228	-0.56513	2.2878
NG241263628	52	Female	0	0.38848	0.0097117	1.0692	0.20178	0.77364	0.84332	0.06624	0.039406	-0.20915	3.4783
NG086076138	42	Female	0	1.2151	0.076878	1.1864	0.61914	0.35707	0.21781	0.27915	-0.16125	0.16113	3.6996
NG833647175	33	Female	0	-0.43907	-0.86651	0.85559	0.43919	-0.042615	1.3926	-0.15813	-0.20732	-0.018185	5.0089
NG463232681	46	Female	0	0.074366	-0.47265	0.5641	-0.23275	-0.69285	-0.0068046	0.69655	-0.63136	0.34314	1.3629
NG515659992	36	Female	0	-0.11548	0.29632	-1.3331	-0.35148	0.21726	1.3905	-0.080172	-0.237	-0.26605	3.2735
NG662169551	26	Female	0	0.5211	1.1253	0.10733	-0.50449	-0.0594	0.62532	0.024908	-1.2682	0.31365	2.6391
NG690172586	58	Male	0	-0.80866	0.54227	-0.45172	-0.20084	0.066317	-1.9281	0.24215	-0.46124	-0.43639	4.6113
NG022405674	61	Male	0	-0.049939	0.57805	-0.58426	0.46263	-0.19343	-0.85881	-0.24467	-0.033686	-0.50011	4.4291
NG893096323	29	Female	0	-0.6584	-1.0531	0.46344	-0.80462	-0.34278	-0.24216	0.83009	0.025601	-0.065104	1.1998
NG578311769	39	Male	0	0.053018	0.16674	-0.34757	-0.11886	0.19964	-0.99598	0.26803	-0.50962	0.92715	1.0325
NG550407609	NA	NA	0	0.48253	0.36937	-0.40153	-0.44575	0.57612	0.15206	0.33437	-0.27636	0.38286	1.8499
NG713029332	57	Male	0	-0.85996	-0.43774	0.41193	0.77371	0.59955	1.5298	0.38797	-0.06592	0.23254	5.2075
NG015155210	29	Female	0	-0.99324	-0.013132	-1.0014	-1.0866	-0.7777	-0.12815	-0.51118	-0.19704	-0.53205	0.86893
NG998506189	35	Female	0	-0.19605	0.28423	-0.56332	-0.057552	-0.58367	0.40825	-0.047828	0.79801	-0.55395	3.4727
NG755140691	35	Female	0.024	-0.57991	0.20762	-0.91882	-1.7665	0.34369	0.32531	-0.15476	-0.3968	-0.11219	1.1545
NG807179509	41	Female	0	-0.92885	-1.5162	1.6532	0.32735	0.062896	1.3736	-0.28211	-0.26627	-0.2237	3.5217
NG373024347	67	Female	0	-1.1946	-0.084401	-1.0784	-0.40255	-0.58515	-1.4442	0.8729	0.078648	-0.60146	1.0661
NG068712336	58	Female	0	-0.1348	-0.3254	0.20713	0.64346	0.7197	0.065369	0.1094	0.25793	-0.16021	3.0596
NG090682940	55	Female	0	-0.31343	0.69054	-0.49462	-0.43767	0.04585	-1.4537	0.35999	-0.0014883	0.4575	2.3864
NG326322094	21	Female	0	-0.9179	-0.19109	0.082609	-0.5338	0.12181	-0.85123	-0.080312	-0.00030355	0.66872	1.1036
NG495372981	53	Female	0	0.85005	0.77455	0.88403	0.16449	-0.049031	-1.9293	0.85046	-0.051827	0.16838	1.7838
NG808716440	43	Female	0	0.0030117	0.63175	0.099882	-0.17289	0.56143	2.1654	0.30921	-0.17133	1.5331	2.5469
NG977661412	42	Female	0	0.064635	-0.63383	1.2284	0.51286	0.84862	0.033022	0.50008	0.27637	-0.59155	2.8616
NG163502345	30	Female	0	0.11103	0.96683	0.22018	-0.1904	-0.66462	1.5523	-0.10395	0.34467	-0.71114	2.6876
NG377415060	34	Male	0.075	0.68334	0.68558	-0.57277	-0.92842	0.099585	-0.14127	0.43905	-0.7321	-0.184	1.751
NG893197467	33	Female	0	0.0019248	0.43973	0.92685	-0.14829	0.44246	0.20723	-0.02379	-0.059591	0.66378	3.2553
NG891100095	53	Female	0	0.21681	0.25479	-0.33416	0.29194	0.77766	-0.46429	0.42856	-0.20151	-0.65844	3.8029
NG005177397	61	Male	0	0.42256	-0.71261	-0.0011313	0.21421	-0.011018	-0.25447	-0.052344	0.50188	-0.25432	10.292
NG510371235	53	Female	0	0.97072	-0.35406	-0.23949	0.28806	0.42879	-0.46147	-0.44658	-0.1355	0.89153	2.2817
NG325601361	47	Female	0	0.088666	0.11816	-0.75836	0.40181	0.16733	0.17847	-0.61005	-0.054425	0.24453	5.7681
NG812195239	49	Male	0	-0.18423	0.033277	0.46394	0.54144	-0.0055036	0.095244	-0.38714	-0.32525	0.35356	4.8676
NG180688635	45	Female	0	0.252	0.9268	-0.88745	0.087223	-0.6232	-0.43817	0.23878	0.10329	0.52683	3.3325
NG095170315	28	Female	0	0.27766	-0.16301	0.010295	-1.2504	-0.3199	0.036661	-0.914	0.42362	0.078743	0.75712
NG615984024	52	Female	0	0.28084	1.0058	-0.81251	0.59164	0.23878	-0.2737	0.34195	0.77257	0.23213	2.7854
NG147006978	55	Female	0	0.022679	0.47985	-1.5313	-0.35743	-0.16108	0.24656	-0.43731	0.011895	0.28894	2.9041
NG682151021	34	Female	0	0.53128	-1.0178	0.32929	0.48595	-0.1682	0.092629	0.90778	0.11302	0.27025	4.2185
NG806781618	58	Female	0	0.095704	0.0072266	-1.5484	0.342	-0.4756	2.0381	0.088667	-0.077269	1.1262	1.541
NG963818894	39	Male	0	-0.81954	0.62784	-0.9382	-0.66082	-0.62211	-0.25741	-0.2912	0.34489	-0.18201	3.1249
NG045202496	43	Female	0	0.089354	-0.74601	-0.45103	0.74147	-0.12977	0.30548	0.34581	0.20098	-0.12614	3.132
NG008764687	52	Female	0	0.44627	-0.6136	0.10171	-0.16355	0.25911	0.11586	-0.32062	0.26804	-0.24061	3.9803
NG414675601	43	Female	0	1.587	-0.69738	0.66975	0.98183	0.43633	-0.34109	-0.0094446	-0.40879	0.68946	5.5212
NG869864522	64	Female	0	0.61609	0.37993	0.11273	0.14804	-0.10966	-0.73737	-0.028152	0.23168	0.011453	3.5634
NG769442831	43	Female	0	-0.3389	-0.26814	-0.33106	0.90553	-0.006982	0.39577	0.53039	0.0060308	-0.32621	4.8381
NG549769062	60	Female	0	0.33539	0.40122	1.1464	-0.99855	0.56548	0.81197	-0.1126	-0.46597	-0.023353	1.4075
NG587329168	25	Male	0	-0.53225	0.25373	0.62858	0.22652	-0.28133	-0.7445	0.29027	-0.14912	0.74463	2.6088
NG074152782	62	Female	0	-0.892155	0.357736	0.752715	1.051	0.548205	-0.744366	-0.178547	0.554469	-0.456383	6.2217
NG512575992	34	Female	0	0.24805	0.86535	0.69582	-0.24191	0.67183	-1.044	-0.99199	-0.041719	-0.63808	1.5397
NG672625702	47	Female	0	-0.39281	-0.53676	0.76498	0.72093	-0.18146	-0.83307	-0.40032	0.019751	0.5771	4.7185
NG819306814	49	Female	0	-0.39427	-0.036138	-1.6503	-0.38258	0.033036	0.26225	0.78114	-0.17822	-0.23513	2.3612
NG272215866	23	Female	0	-0.7761	-0.4788	-0.754	0.39621	-0.20465	-0.31106	-0.13442	0.33193	0.19605	1.603
NG348178738	51	Female	0	0.40762	-0.32713	1.1775	0.098067	0.14536	-0.31647	0.026474	-0.036034	-0.60594	2.8493
NG911321800	54	Female	0	-0.24985	-0.33611	-0.87237	0.46387	-0.57288	-0.27327	0.015901	0.054399	0.75917	3.143
NG951267154	58	Female	0	-1.0034	0.073294	0.40027	0.53719	0.2732	0.96237	-0.48005	0.17323	-0.2236	2.3105
NG496671600	43	Male	0	0.95644	-0.22814	1.516	0.23476	0.15799	0.051063	0.52921	-0.50352	-1.7087	1.9692
NG295998419	49	Male	0	0.12788	-0.0757	-0.42276	-0.37188	0.15807	-0.7046	0.49089	-0.59217	0.69124	0.83584
NG928346170	53	Female	0	-0.43066	0.64919	-0.6844	0.32125	0.015638	0.17008	0.21827	-0.26496	1.0059	6.7299
NG617399196	46	Female	0	-0.34578	-1.0651	-0.048069	-0.8299	-0.34952	-0.3649	0.65213	-0.044586	0.44798	1.5192
NG679708391	60	Female	0	0.62042	0.44334	-0.80684	0.15513	-0.034507	0.5083	0.50003	-0.15022	-0.22673	2.666
NG456430070	38	Female	0	0.41506	0.498	-0.53072	0.28637	0.5302	-0.31183	-0.44	0.18103	0.26457	1.5511
NG667942396	48	Female	0	0.76782	-0.64539	-0.74105	8.7518e-05	-0.041081	-0.12619	-1.0248	-0.025478	0.59368	2.5554
NG890541792	39	Female	0	0.83037	-0.20004	0.67055	0.4886	0.25384	0.65596	-0.060979	-0.29664	-0.34927	2.6528
NG812954892	56	Female	0	-0.018809	-0.39995	0.89414	-0.27924	0.91799	-1.3548	-0.079183	0.24014	-0.23511	1.6295
NG939392715	33	Female	0	-0.41053	-0.14709	-0.94119	-0.14133	0.6955	0.29867	0.67994	-0.177	-0.82595	1.7576
NG133353835	40	Female	0	0.23929	1.0284	-1.011	1.4209	-0.3462	0.15064	-0.93892	-0.15979	-0.13013	4.0506
NG719965782	53	Female	0	-0.18592	0.4004	0.53094	0.51766	0.39553	0.72325	0.82863	-0.078708	-0.23266	4.5295
NG389411719	26	Female	0	0.022451	0.451786	-0.817602	-0.128179	-0.0746228	-1.10833	-0.57388	-0.63052	-0.160278	1.4186
NG708037989	44	Female	0	0.10029	0.12262	-0.79038	-0.22749	-0.57479	0.061926	-0.055099	-0.10239	-0.81705	2.3252
NG953231401	46	Female	0	0.48753	-0.52469	0.091106	1.8208	0.03052	0.96826	-0.3879	0.47562	0.26274	6.5282
NG616009323	26	Female	0	-0.26897	0.82427	0.57161	-1.0449	-0.2765	-1.0537	0.61077	0.36628	0.8566	2.5898
NG807915003	62	Female	0	0.082888	-0.52639	0.71535	-0.55646	-0.44633	0.8328	-0.6643	0.582	0.67556	2.2276
NG254953916	69	Male	0	0.51737	-1.0387	-0.93407	0.7203	-1.2869	-0.5215	-0.15154	0.16159	0.16712	4.4337
NG689091481	59	Female	0	1.0316	-0.73967	1.2613	-0.44627	-0.69101	0.37577	0.81442	0.40785	-0.43255	2.2075
NG653085545	55	Female	0	0.3618	-0.32098	0.058734	1.0453	0.37685	-0.076734	0.34243	0.38391	0.38142	6.2343
NG019970551	39	Male	0	-0.85343	0.78074	-0.15301	0.44697	-0.2431	-0.33755	0.24603	-0.28777	0.27807	1.2181
NG209362452	35	Female	0	0.92342	0.61757	-0.84963	-0.34857	-0.75205	0.23492	-0.86599	0.22938	0.39184	4.7025
NG154227134	38	Female	0	1.1254	0.098179	0.7674	0.47586	0.45294	0.30935	-0.17742	0.59778	-0.49421	1.9971
NG789785800	54	Female	0	-0.44413	-0.042401	1.1069	-0.27784	0.56141	0.67181	0.18759	-0.43401	0.48521	3.3326
NG543344706	43	Male	0	0.16052	-0.10328	0.15164	-0.57957	0.028688	-1.9435	0.17781	0.34291	-0.5022	2.9972
NG972821339	60	Female	0	0.35594	0.40747	0.85008	0.52006	0.24647	0.11879	-0.38183	-0.13472	0.49386	2.6301
NG732954891	20	Female	0	0.1137	-1.1924	-0.37536	0.75318	0.0892	0.2149	-0.37532	-0.064184	0.23962	1.8354
NG871764200	51	Female	0	0.52694	0.17588	0.34258	-0.16325	0.23507	-1.3926	0.46071	0.11235	0.26788	4.576
NG713750029	31	Female	0	0.13434	-0.1955	-0.02793	-0.67244	0.089136	-1.1942	0.35792	-0.047963	0.52866	1.0122
NG435824452	31	Female	0	0.079584	0.53469	0.28222	-0.11199	0.42247	-0.32168	0.2653	0.11388	0.36384	2.4003
NG316311028	26	Female	0	-0.21374	-0.53585	-0.55552	0.13821	-0.021837	-0.72602	0.86316	-0.39294	1.153	2.238
NG447817704	45	Male	0	0.12418	-0.64796	-1.4675	0.23689	-0.84101	-0.42157	-0.17862	-0.98923	0.47748	3.7623
NG618172332	31	Male	0	0.5512	0.21861	-0.82122	0.70982	-0.31104	0.42276	0.35797	-0.44699	-0.061715	5.3301
NG829270237	38	Male	0	-0.42568	1.1064	0.58186	-1.1042	0.25207	0.063874	0.66869	-0.4395	0.45931	1.9224
NG405709351	40	Female	0	-0.44409	0.080906	0.6566	0.33599	0.39308	1.3745	0.19981	-0.12546	0.21034	2.5861
NG728203460	70	Female	0	0.12719	0.10076	0.090721	-0.30978	-0.46328	-0.36379	0.47767	-0.42357	-0.25671	1.867
NG989326913	31	Female	0	-0.9226	-0.73473	-0.99261	0.24547	0.3022	-0.63752	0.25491	-0.16953	0.12799	2.6741
NG106980552	42	Female	0	0.47753	-0.6986	0.60932	-0.23883	-0.23548	-1.0802	-0.056239	1.1002	-0.11533	2.0678
NG719676128	54	Female	0	0.36869	-1.7213	0.711	-0.28827	0.055226	-0.82339	-0.14841	-0.32765	-0.53083	2.4972
NG011019340	46	Female	0	-0.88513	0.45704	-0.040806	0.16545	0.3474	0.37995	-0.039217	-0.021797	0.34376	4.0821
NG644507643	31	Female	0	0.28602	1.3721	-0.43803	-0.43881	-0.34729	-0.27256	0.63781	-0.43644	0.34415	1.6095
NG685372401	52	Female	0	-0.29253	-0.15374	-0.087272	-1.2816	0.46808	0.85325	0.23306	0.47656	-0.22431	0.73901
NG201251167	NA	NA	0	-0.2395	0.55679	0.95478	-0.5457	-0.070977	-0.22933	-0.56223	0.63614	-0.69907	1.5554
NG639797356	24	Female	0	0.28892	0.47236	-0.34775	-0.15958	-0.12931	1.2226	1.1976	-0.055167	-0.10381	1.8973
NG043429331	52	Male	0	0.37344	0.2857	0.79555	-0.30919	0.29296	1.1125	-0.7892	-0.53886	0.027709	1.4416
NG334208086	57	Female	0	-0.34572	0.95432	-0.37353	-0.012972	0.71983	0.93332	-0.12649	0.27787	-0.53735	3.9913
NG236275974	72	Male	0	0.72709	-0.014317	-0.59444	0.23326	0.32161	-0.068799	-0.51369	-0.54188	-0.37051	4.0446
NG803830771	34	Female	0	0.53942	0.41731	-0.12374	-0.17006	0.31012	-0.88368	-0.01106	-0.67087	0.17867	2.1887
NG703913279	37	Female	0	-0.14121	0.6936	0.61451	0.64113	-0.56422	1.4572	-0.23587	0.60694	-0.52079	2.3218
NG921395474	54	Female	0	0.43423	0.23489	1.0392	-0.12647	0.26521	-2	-0.19778	0.44862	-0.3883	3.5078
NG617494706	63	Female	0	0.11436	-1.1561	-0.45119	-0.67017	0.38542	-0.6836	-0.41214	-0.44195	-0.23205	2.8109
NG100807025	47	Female	0	0.37484	-0.5893	0.28433	0.042744	0.23242	0.5263	0.30323	-0.47021	-0.037841	2.4513
NG552404467	53	Female	0	0.21708	-0.31993	-0.90656	0.45396	0.13746	0.079097	0.83823	0.36945	-0.40872	2.506
NG171524705	21	Female	0	-0.67221	-0.05792	0.39184	0.23124	-0.15734	-1.28	-0.25388	0.14753	0.33082	3.9449
NG928710167	37	Female	0	0.44825	0.12573	0.11379	-0.96687	0.305	-0.54822	-0.4744	-0.36247	-0.67825	1.6689
NG925807869	45	Female	0	-0.85797	-0.44608	0.50402	-0.15329	-0.20475	0.20074	0.60678	-0.26068	-0.68794	1.689
NG564938132	61	Female	0	-0.65248	-0.78796	1.2131	-0.13026	0.19748	-0.092013	0.18672	0.63767	-0.32219	2.9693
NG661781070	59	Female	0	0.83123	-0.10329	0.32261	-0.83332	-1.5019	-1.2838	0.88124	-0.062726	0.18316	1.5548
NG570329546	56	Female	0	-0.012177	-0.72257	-0.069538	0.74138	-0.080179	1.4509	0.5175	-0.48595	-0.017338	6.1103
NG186548210	40	Female	0	-0.34532	0.53952	1.0571	-0.31757	-0.032362	1.5656	-0.028445	-0.25445	-0.14356	1.1323
NG055520091	52	Male	0	-0.0291976	-0.854474	-0.880639	0.123051	0.327373	2.00166	0.183708	0.726747	0.722862	3.3201
NG712761262	40	Female	0	0.17856	-0.60802	0.12627	-0.084307	0.16039	-0.9486	0.55045	-0.22679	0.27028	1.179
NG236291979	59	Female	0	-0.605667	-0.0417881	-0.921107	-1.29476	-0.503521	-0.747497	0.450285	0.380275	0.111617	1.1042
NG154863858	40	Female	0	-0.72239	-1.8508	0.78821	-1.1548	0.03646	-0.36574	0.80062	-0.18036	0.74641	2.1147
NG740800605	71	Female	0	0.426473	0.284316	0.976289	-0.412907	-0.033972	0.127434	-1.0777	-0.386129	0.470997	1.6553
NG351362095	32	Female	0	-0.108983	-1.52291	-0.226351	-0.874835	0.0124216	-0.988062	-0.887263	0.0339931	-0.502721	1.6269
NG807006374	56	Female	0	0.41205	0.56542	0.13771	-0.084471	-0.25379	1.4297	0.13408	0.8289	-0.14988	2.8092
NG110058493	53	Female	0	0.63139	-2.446	-0.53666	0.21773	0.18309	-0.57902	0.43618	0.48605	-1.5432	2.1902
NG815882390	37	Female	0	0.73865	-0.41737	-1.145	0.50434	-1.4837	0.79069	-0.58966	-0.066979	0.15887	3.6737
NG047252346	54	Male	0	0.30638	1.1575	-0.43803	-0.50126	-0.026212	-2.6367	0.37738	-0.36992	-0.2885	6.6214
NG008582434	47	Female	0	-0.12525	0.95314	-0.11681	-0.08549	0.052238	-0.13855	0.11225	-0.17279	0.23413	5.4134
NG800039552	35	Female	0	-0.015533	0.37043	-0.65561	-0.019205	-0.3503	1.3611	-0.79949	0.5049	-0.15032	1.4838
NG045211256	29	Female	0	-0.032609	-0.48315	0.48692	0.46878	-0.39744	0.6012	0.2489	-0.25829	-0.21988	3.7643
NG825549995	43	Male	0	-1.1272	-0.48163	-1.4268	-0.48884	-0.44283	-0.01679	-0.25977	-0.12521	-0.085405	1.7867
NG860974337	41	Female	0	0.74916	1.0552	0.94747	0.40108	-0.11291	1.5856	0.78881	-0.090136	0.054123	3.6527
NG208594133	47	Male	0	0.14562	-0.74127	0.73726	-0.92973	-0.38894	-1.1904	-0.62597	0.0077747	-0.21847	2.156
NG649479152	57	Female	0	-0.53932	0.24016	-0.21566	0.05295	-0.1431	1.3913	0.028354	-0.13849	-0.52925	5.4229
NG711404080	26	Female	0	-0.096114	0.51955	-1.2678	-0.0040592	-0.21586	-0.42685	-0.68757	0.25713	0.48408	1.5064
NG592964344	28	Female	0	-0.10252	0.18234	0.38417	-1.0073	-0.11255	-0.4968	0.035064	0.27568	0.084587	1.307
NG067187303	25	Female	0	0.076615	0.6214	-1.3809	0.39791	-0.1761	-2.8529	-0.45746	-0.30505	-0.46474	1.3119
NG164675885	52	Female	0	-0.28617	-0.76511	1.2677	-1.115	-0.12484	1.9867	0.24226	0.077927	0.24593	0.98414
NG295542931	43	Male	0	-0.20243	-0.30396	0.62509	-0.16728	0.33343	1.0869	0.28583	-0.52138	-0.39568	2.1757
NG927106615	50	Female	0	0.68081	-0.36509	-0.29375	0.23478	-0.38808	-0.51538	0.49326	-0.0054721	-0.43406	3.9044
NG460939167	50	Female	0	-0.0954634	-0.738019	0.442788	-1.17668	-0.119007	0.845265	-1.13869	0.0642727	-0.52017	1.6594
NG588833882	43	Female	0	0.25298	0.036489	0.2475	0.16133	0.65157	-0.060165	0.068428	0.24736	0.16879	3.1684
NG754944120	39	Female	0	0.15568	0.087896	-0.13169	0.56116	-0.19543	0.27846	0.00012423	-0.76334	-0.88624	4.9224
NG160368842	35	Female	0	0.052405	-0.57159	-0.388	-0.037829	-0.57535	-0.09605	0.42513	0.59765	0.26674	2.4653
NG552711464	34	Female	0	0.30208	-0.93162	0.11709	-0.96485	0.52715	1.1646	0.014538	0.010857	-0.089237	1.3795
NG907221687	35	Female	0	-0.9317	1.125	-0.2692	-0.013396	0.1942	1.6055	-0.18145	0.1109	-0.49892	1.6944
NG604176249	40	Female	0	-0.1167	0.74686	0.34658	0.36128	0.051806	0.37917	-0.32084	0.38428	-0.4268	2.5029
NG404415049	44	Male	0	0.36577	-0.1923	-0.98255	-1.2795	-0.35009	-0.48387	-0.52921	0.34553	-0.56323	1.2579
NG266392249	52	Female	0	0.41825	-0.46553	0.75707	0.2159	0.5321	1.4734	-0.32895	-0.12434	-0.15968	3.7883
NG404983020	56	Female	0	0.47616	-0.17031	0.18703	0.12547	-0.092023	0.38085	0.051039	0.10566	0.10859	5.0147
NG178354089	61	Female	0	-0.0543676	0.287986	0.624859	-0.470104	-0.38105	-0.416883	-0.529892	0.0640763	-0.213359	1.2457
NG462056046	34	Female	0	0.49039	0.76535	-0.34111	0.028673	0.44394	-0.36384	-0.21079	0.22191	0.28858	5.9381
NG938516024	54	Male	0	-0.15291	0.25131	0.055202	0.15026	-0.20693	-0.82693	-0.33982	-0.047273	0.21354	2.555
NG210340682	53	Female	0	0.33123	0.49022	1.3396	0.33853	0.47426	-0.22662	-0.74321	-0.089895	-0.044651	4.2767
NG698856872	42	Male	0	0.16853	-0.50607	-1.5645	-0.19423	0.11447	-0.68099	0.56848	0.1596	0.15988	3.1104
NG752768712	27	Male	0	0.13027	-0.16891	-0.44109	-0.22004	-0.13802	-0.13543	-0.44001	-0.37501	0.29724	2.5833
NG752429525	52	Female	0	0.34064	-0.23206	0.57916	0.6279	0.41642	-0.016586	0.15899	-0.43202	-0.78465	2.2561
NG949964975	57	Male	0	0.28474	0.21869	0.34916	-0.99359	0.043612	-0.072728	-0.77817	-0.16455	0.26808	4.9603
NG291930017	23	Female	0	-0.056148	-0.45597	1.2402	0.65558	-0.34589	-0.0015012	0.040819	-0.020432	-0.67098	1.4465
NG250390493	46	Male	0	0.40879	-0.036619	-0.89827	-0.57543	0.56406	0.040501	-0.56008	0.15146	-1.1606	2.6382
NG825567842	36	Female	0	-0.025986	-0.3693	-0.22665	-0.35162	-0.2748	-1.1979	0.29754	-0.054763	0.19958	1.7178
NG695046145	43	Female	0	-0.87797	-0.13096	0.3925	0.76962	-0.41286	-0.36454	-0.16185	0.19718	-0.11912	3.9623
NG515093592	51	Female	0	-1.12414	0.614404	-0.708284	-0.719233	-0.313717	0.150808	0.714521	0.343072	0.41992	1.044
NG740795372	54	Female	0	0.032769	0.49858	1.1522	-0.57988	0.24652	-0.30363	0.75125	-0.090191	0.12154	2.5964
NG320424647	36	Female	0	-0.15751	0.70437	0.53971	-0.9761	-0.43693	-0.91856	0.17199	-0.20321	-0.29622	1.426
NG001736257	50	Female	0	-0.09643	-0.17499	-0.16371	1.2462	-0.49935	0.93745	0.33074	-0.40984	0.36078	1.4815
NG497111643	43	Female	0	-0.38524	-0.88157	-0.36461	-0.69164	-0.64147	-0.13472	-0.84206	-0.36847	0.12928	4.5732
NG667841113	37	Female	0	-0.022587	-0.096305	-0.73167	-0.54399	-0.33451	-1.2959	0.072004	0.9576	0.075453	3.2797
NG913991758	42	Female	0	0.18043	0.85016	-0.21025	-0.28389	0.51834	-0.39974	0.15691	0.079736	0.093241	0.87627
NG538289372	31	Female	0	-0.54397	0.24517	-1.0021	0.025071	0.010171	0.39466	0.092819	-0.32246	0.74641	2.3873
NG367455523	53	Female	0	-0.26319	0.41596	-0.57623	-0.213	-0.36724	0.55928	-0.23236	0.0079665	-0.10687	5.0142
NG124058887	39	Female	0	-0.77862	-0.18919	0.88925	1.055	0.37586	-1.2234	-0.63601	0.35771	-0.40817	5.2034
NG487439832	34	Female	0	-0.75489	1.3796	1.7887	-0.40132	0.635	1.4217	0.60702	0.14607	0.27	1.5727
NG794406563	59	Female	0	-0.17104	-1.3545	0.27559	-0.2659	-0.57925	-0.049703	0.15777	0.16835	0.72693	1.263
NG097166768	38	Female	0	-0.20794	0.45624	0.21106	-0.23543	-0.44525	-0.046729	-0.4587	-0.42347	0.39765	1.3305
NG010974520	47	Female	0	0.082315	-0.32159	0.74931	-0.14267	-0.30635	0.77706	-0.25005	0.47884	0.085388	1.1283
NG414371636	37	Male	0	0.165	0.9665	0.67814	-0.23778	0.19104	-1.1683	-0.07835	-0.74332	-0.1151	0.94329
NG702585651	NA	NA	0	-0.11435	-0.26395	0.010197	0.20093	-0.23919	-0.22907	-0.2303	-0.28604	0.52285	3.5682
NG504361322	60	Female	0	-0.60757	0.81818	0.70441	-0.036923	-0.10125	0.037548	-0.29537	0.21401	0.60354	3.4901
NG285769581	37	Female	0	-0.73846	-0.1295	0.68655	-0.42859	0.52566	1.4126	0.54973	0.025191	0.30192	2.0514
NG336984708	26	Female	0	-0.12741	0.4316	0.43446	0.43856	0.47201	-0.76949	1.4061	0.22951	0.6109	10.742
NG698911210	49	Female	0	-0.0013888	0.50976	0.24361	0.6135	0.13003	-0.68724	0.84768	-0.57523	-0.85693	5.6094
NG007012154	54	Female	0	0.11321	0.37167	0.25566	-0.85602	0.10462	-0.50016	0.22263	0.46728	-1.1446	1.7585
NG409999492	39	Female	0	0.74683	-0.047475	0.54576	0.23158	-0.13118	0.30603	0.55691	-0.25448	-0.39602	4.3553
NG657939239	36	Female	0	-0.47383	-0.56235	-1.1194	0.5974	-0.044539	-1.4317	1.2328	-0.17467	-0.012205	3.1108
NG109549876	39	Male	0	0.22527	-0.2459	-0.63063	-0.83616	0.2242	-0.048946	-0.96379	0.20323	0.15336	1.5195
NG698922059	28	Female	0	-0.59668	0.19432	0.013001	-0.083265	0.057676	-0.72686	-0.27015	-0.17323	0.28626	1.9705
NG396698774	68	Female	0	-0.54177	1.5705	0.31254	-0.16565	0.03165	0.022319	-0.56454	0.26236	-0.31805	3.0326
NG052772483	61	Female	0	0.30412	0.95576	-0.73371	-0.50195	-0.20491	-0.18512	-0.56933	-0.024026	-0.15993	3.9265
NG582715903	32	Female	0	0.37788	0.35388	-0.87113	0.15615	0.40307	0.13186	1.6785	-0.26805	0.31348	3.5318
NG650897767	32	Female	0	1.0715	-0.23873	0.35176	0.45564	0.38483	0.095728	0.84197	0.68844	-0.34575	1.5275
NG129459559	29	Female	0	-0.31457	0.66791	0.67967	0.64322	-0.38173	-0.44843	-0.56028	-0.35091	-0.25702	1.3469
NG362590619	38	Female	0	-0.353776	0.880985	-2.33107	0.561112	-0.77844	-0.442213	-0.039448	0.152304	-0.280287	2.5202
NG173143811	52	Female	0	-0.21407	-0.078203	-0.3862	-0.90936	-0.19413	-1.4993	0.32452	0.1026	-0.40637	1.2618
NG620130960	43	Female	0	0.3503	-0.38908	0.80463	0.75972	0.41699	-0.6069	0.33894	0.096407	-0.42396	2.0804
NG206632644	47	Male	0	0.16857	0.66508	0.51714	-0.036227	-0.30931	-0.69244	-0.046858	-0.15668	-0.3452	3.0218
NG076885785	52	Female	0	-0.19893	0.42493	0.90152	-0.19041	0.41354	-0.30415	-0.491	0.48386	0.33386	2.0445
NG221875350	33	Male	0	0.74051	0.61307	0.74787	-1.4589	0.17169	-0.97526	-0.93365	0.29545	0.37543	0.95837
NG911876494	40	Female	0	-0.75086	-0.27955	0.033591	0.69095	0.15193	0.39244	-0.28711	0.51186	-0.12331	8.4167
NG391959684	52	Male	0	-0.16978	0.095926	-0.94102	0.21092	-0.5756	-1.1016	-0.29937	-0.20052	0.077656	3.6656
NG907177545	42	Female	0	-0.023836	0.0069143	0.033174	0.23537	-0.012065	0.68337	-0.069383	-0.16027	-0.49733	2.5517
NG218788561	55	Female	0	0.61966	0.67005	-0.73132	0.5103	-0.13756	-1.8862	-0.31922	0.23783	0.73232	3.8631
NG257013547	49	Female	0	0.026936	-1.1747	0.13291	-1.0634	0.093534	-0.67771	-0.1094	0.48978	-0.039524	1.5229
NG666614713	32	Female	0	-0.65828	1.1048	-1.6129	0.26406	-0.10326	-0.65685	-0.12277	-0.76019	0.26726	2.9768
NG407397347	35	Female	0	-0.47186	-0.27372	-0.19503	-0.57228	-0.73136	-1.2245	1.059	-0.10195	0.41429	2.0243
NG764743844	36	Female	0	0.21078	0.17371	0.79276	0.18604	-0.31279	-0.54305	-0.14713	0.12882	-0.65295	2.5561
NG728426758	50	Female	0	0.34161	0.79929	0.7916	0.20976	0.36151	0.11374	-0.92963	0.52991	0.88117	2.3154
NG854352096	55	Male	0	-0.53451	-0.067389	-0.85549	-0.3334	-0.049955	-0.30463	0.6432	0.12397	-0.63564	4.9299
NG268279283	28	Female	0	0.0128105	-0.546909	-1.19165	-0.39832	-0.541377	-0.361647	-1.03547	-0.254324	0.671587	1.0614
NG706097387	57	Female	0	-0.0064897	-1.0015	0.0076025	-1.069	0.65233	-0.14015	-0.15288	0.74687	0.090069	1.6123
NG852922012	27	Female	0	-0.9807	0.68149	0.75349	-0.47098	0.18106	1.3374	-0.2533	-0.011092	-0.14324	1.7693
NG199390267	45	Female	0	0.26385	-1.1888	0.54055	-0.39622	0.20869	-0.77162	0.9058	-0.49425	-0.21051	0.97873
NG430373509	57	Female	0	-0.061766	-0.10238	-0.82733	0.096203	-0.1663	-0.8978	-0.087816	0.13848	0.17556	1.429
NG653862449	36	Female	0	0.27763	-0.071766	1.464	0.37474	0.37219	-0.075134	0.51936	0.093379	0.099948	1.7368
NG821290782	45	Female	0	-0.084474	0.0049209	0.39512	-0.94013	-0.13209	-0.60969	0.84491	0.30859	-0.52497	1.9897
NG124595371	66	Female	0	-0.52817	0.38179	-1.5563	-0.052812	-0.29792	-0.69075	-0.072199	0.66052	0.17875	1.9929
NG981667867	41	Female	0	-0.1691	0.23737	0.21461	1.0579	0.23644	-1.7958	-1.3673	0.47427	-0.066069	3.7641
NG845835545	43	Female	0	0.22144	0.13547	-0.19783	-0.52088	-0.32402	0.82585	-1.081	-0.55494	0.50527	2.3253
NG647977970	64	Female	0	-0.53685	0.051452	0.90065	-0.29397	0.37141	-0.14298	0.76787	-0.4145	-0.025053	1.4849
NG584880113	37	Female	0	-0.14057	0.51133	-0.25298	0.22358	0.090976	-0.37394	0.33662	0.20737	0.11477	2.3427
NG467321338	46	Female	0	0.19551	0.58613	-0.15105	-0.27886	-0.38326	-0.072456	-0.70159	0.038769	0.54327	1.4989
NG601024023	47	Female	0	-0.11495	0.1601	0.032964	-0.35185	-0.11448	-1.0756	-0.96309	-0.028837	1.0001	2.8484
NG077536547	25	Female	0	-0.15826	-0.17332	-0.12685	0.59053	-0.48771	-0.26569	-0.97236	0.25367	0.18092	1.4271
NG997539947	57	Female	0	0.073829	-0.8591	0.5133	1.2456	0.40448	0.70021	0.59984	-0.42301	0.34737	4.6765
NG604937802	32	Female	0	0.75254	0.43727	-0.86253	-0.24813	0.16861	0.13241	-1.3173	-0.079326	1.1445	1.7837
NG155815405	42	Female	0	-0.22672	0.11901	-0.013601	0.70597	-0.24387	-0.3149	-0.14902	0.080768	-0.64594	3.3507
NG224738067	34	Female	0	0.2745	0.96184	-1.3809	0.10518	0.36766	-0.78303	-0.108	0.1533	0.28621	2.4811
NG108175131	49	Female	0	0.3243	0.91589	0.417	0.24285	-0.59301	-0.28741	0.01161	0.089723	-0.56346	3.2179
NG911522951	53	Male	0	0.31801	0.36242	0.52798	0.57822	-0.1873	-0.86251	-0.50211	0.35321	0.10288	4.1784
NG180243859	47	Female	0	0.695	0.73068	-0.18315	-1.0239	-0.10521	-1.0117	0.94852	-0.078139	1.059	0.85245
NG319046827	51	Female	0	-0.1016	-0.087632	-0.042821	-0.040232	0.55544	-0.21476	0.43213	0.45006	-0.17297	3.4738
NG409182306	44	Female	0	-0.61011	0.36336	-1.1559	0.035015	-0.49196	0.2702	0.31102	-0.1531	-0.57444	4.1458
NG678278966	47	Female	0	-0.44807	0.36006	-1.0961	0.019264	0.20984	-0.064739	0.65696	-0.062987	0.86529	1.6795
NG735786665	36	Male	0	-0.41821	-0.89835	-0.17308	-1.3355	0.30625	2.1576	-0.44307	-0.12274	0.34667	1.322
NG405477203	37	Female	0	1.0774	0.15792	-0.24503	0.24418	0.072941	-0.86607	0.85099	0.10008	0.053339	2.9798
NG829457124	47	Male	0	-0.99673	-0.49983	-0.49609	0.48918	0.29766	-0.63337	-0.3422	0.2253	-0.00088471	3.1855
NG425333481	30	Female	0	-0.014054	-0.17329	0.68547	-0.13881	-0.17897	-0.95157	-0.91211	-0.26597	0.79684	1.3695
NG354340285	41	Female	0	0.21463	-0.29706	0.40446	-0.34443	0.23794	-0.0071534	-0.79986	-0.48343	0.2442	2.9282
NG539083977	20	Female	0	0.51877	-0.28441	0.8598	0.33583	0.091772	0.49805	0.25344	-0.5537	-0.14823	1.9025
NG461469115	48	Female	0	-0.20388	0.46695	1.0569	0.52453	0.48097	0.15624	0.010988	-0.26697	-0.64451	3.354
NG107129283	47	Male	0	0.35295	0.77565	0.73579	0.81185	0.17528	0.17513	-0.060155	0.54788	0.93244	4.1386
NG557983040	63	Male	0	-0.30513	0.081361	-0.63291	-0.8526	0.2189	-1.8423	-0.063594	-0.27279	-0.25611	0.66591
NG459054473	55	Male	0	0.057234	-0.41095	-0.50066	0.48468	-0.70071	-0.51812	-0.62298	0.010651	0.33227	8.8656
NG578415569	41	Female	0	-0.87161	-0.73576	0.30431	0.54737	-0.24549	-0.43945	-0.055849	0.42984	-0.34459	4.2634
NG175401896	39	Female	0	-0.19911	0.029812	-0.24632	-0.19645	-0.1841	-0.65209	-0.6338	-0.16296	0.20947	2.0275
NG783056139	63	Male	0	-0.52728	0.226	-0.31238	-0.061564	0.14967	-0.36369	-0.022326	-0.37431	0.6097	6.7266
NG203274458	53	Female	0	0.19774	0.84223	-1.5372	-0.5127	-0.030556	-0.27899	0.32939	0.28199	-0.36257	1.6373
NG253521702	51	Female	0	-0.32954	-0.12018	0.84956	-0.48207	-0.63182	0.40539	0.018762	0.027931	-0.093776	1.9479
NG223451543	30	Female	0	-0.44397	0.0046664	-0.10662	-0.36714	-0.21921	0.27073	-0.0021344	0.41585	-0.77804	5.1951
NG867838352	57	Female	0	0.43883	-1.1001	-0.29063	0.15032	0.77467	-0.012962	-0.2098	0.48064	-0.54466	3.9575
NG841147209	43	Female	0	0.62675	-0.033875	-0.6248	-0.43704	-0.61298	-1.3333	0.90293	-0.37846	0.35839	1.4087
NG550143883	42	Female	0	0.7123	-0.051938	0.61423	0.24337	-0.7415	0.85433	1.4452	-0.23075	0.58558	3.8712
NG493906714	44	Female	0	0.57184	0.4681	0.37122	-0.1041	-0.0054451	2.0027	-0.35874	-0.35356	-0.11053	2.627
NG074128580	52	Male	0	-0.94113	0.7988	0.33667	-0.35025	-0.11077	-0.17417	-0.71251	-0.52759	1.199	3.359
NG880302428	44	Male	0	-0.46321	0.37999	-0.76097	-0.2624	-0.34873	0.083986	-0.39716	-0.0076601	1.1221	1.8421
NG670190273	31	Female	0	0.026314	-0.39882	0.080797	-0.3802	0.15221	0.75017	0.24761	-0.17031	-0.19492	1.7695
NG521636576	30	Female	0	-0.74629	0.078091	-0.76637	0.84034	-0.54079	0.086265	0.80747	-0.029362	0.22264	3.0079
NG868486546	46	Female	0	-0.76947	-0.33348	-0.52812	-0.31189	-0.040919	-0.34016	-0.74217	0.75861	0.042989	1.5549
NG813708853	39	Female	0	0.2152	0.49434	0.40708	1.062	0.63265	1.1441	-0.0074137	0.59065	0.31614	5.3173
NG185162938	39	Female	0	-0.22636	0.63959	-0.2149	0.33722	0.063771	-0.6333	-0.70948	0.12272	-0.016984	7.7207
NG671281485	57	Female	0	-0.16572	0.22133	0.21403	-0.089086	-0.78002	-0.83284	-0.17611	0.23262	-0.14571	1.7526
NG233441279	48	Female	0	0.27587	0.31716	-0.43806	-0.19933	-0.30149	0.10547	-0.81621	-0.74637	-0.066179	1.9436
NG292796997	55	Female	0	-0.13964	-0.11833	-1.0679	0.13509	-0.83533	1.2787	-0.27305	-0.50145	-0.131	5.7692
NG725136375	41	Male	0	-0.20426	0.14232	1.2785	1.9258	0.3336	-0.36819	-0.58457	-0.12614	0.65772	4.8128
NG210542790	31	Female	0	0.005885	0.036023	-0.59881	-0.045729	-0.33771	1.3569	1.3326	0.70342	0.26949	1.089
NG223011669	57	Female	0	0.54642	0.16045	-0.11389	-0.41243	-0.62212	0.77101	0.90441	0.021346	-0.086935	3.0086
NG067826677	47	Male	0	0.27527	0.09877	0.47504	0.40144	0.24784	1.1883	0.14378	-0.53468	-0.25444	3.1768
NG353133570	27	Female	0	-0.17071	0.31124	1.5336	0.12824	-0.17355	2.1649	-0.24487	-0.27317	0.27122	1.1516
NG809537677	40	Female	0	0.33672	0.17855	0.59669	0.59051	0.61096	0.0048858	-0.64417	0.014246	0.49207	2.8122
NG446369576	38	Female	0	-0.24462	-1.0787	1.2579	0.31234	0.08027	0.097587	0.64305	0.74019	0.24679	1.9036
NG860343086	47	Female	0	-0.53806	-0.10918	-0.60654	0.1055	0.15575	-1.3685	-0.28068	0.39464	0.69987	3.9027
NG533181133	53	Female	0	0.061079	-0.65505	1.1534	-0.27868	0.93437	1.0302	-0.3016	0.42272	0.16824	1.6408
NG274939881	53	Female	0.024	-0.52081	-0.74809	0.67111	0.28761	-0.43825	0.1282	0.11776	-0.30036	-0.47466	1.6498
NG550015466	46	Female	0	0.027049	0.5489	-1.5235	0.30847	-0.21555	0.083002	0.46738	-0.080972	-0.30867	3.2474
NG908725689	37	Female	0	-2.4432	0.53969	-1.4323	-0.41614	0.39652	-0.26129	0.082334	0.43698	-0.21934	1.3114
NG727983927	56	Female	0	0.52098	0.076541	-0.13061	-1.584	-0.52206	-0.76865	-0.26452	0.29105	0.78094	1.4422
NG795175471	33	Female	0	0.3145	0.38864	0.37485	-0.23708	0.35503	0.80043	0.42792	0.29913	0.21629	1.417
NG979655770	56	Male	0	-0.033717	-0.17043	1.0698	0.45522	0.0073128	-0.29673	0.59181	0.82562	0.046246	9.2286
NG944241137	49	Female	0	0.547436	0.791622	-1.32309	0.22961	-0.497381	-0.638608	0.137248	-0.188289	0.376672	2.8231
NG495445894	55	Female	0	0.47328	-0.60138	0.081339	1.1123	-0.071489	0.48299	1.1032	0.47136	1.1756	5.9691
NG697632372	46	Female	0	0.12148	-0.17237	-0.69516	2.124	0.13653	-0.92224	-1.0314	-0.15995	-0.1649	6.2809
NG010921760	31	Female	0	0.45048	-0.34525	-1.2377	0.1836	-0.41911	0.83299	0.48937	0.45056	0.056927	1.7985
NG652485379	44	Female	0	-0.39426	-0.11985	-0.65309	-0.97342	-0.78337	-1.0507	0.11389	-0.36786	0.81427	2.372
NG641591538	54	Male	0	0.28108	-0.59775	-0.61757	-0.69522	-0.067929	-1.4318	0.32117	-0.66191	-0.69973	2.0697
NG486805741	43	Female	0	0.54561	-0.11761	0.4757	-0.12843	0.43345	-0.65683	-0.047237	-0.31544	-0.20842	2.1743
NG431628251	35	Female	0	0.48506	-1.2267	-2.1456	-0.9881	-0.6168	-0.4206	-0.88344	0.14786	0.52656	0.90311
NG297586225	29	Female	0	0.25297	-1.0711	-0.57781	0.68702	0.19084	0.63857	0.75321	-0.64267	-0.58379	3.0533
NG820850935	36	Female	0	0.79993	0.011593	0.73913	0.085299	0.98899	-0.99463	-0.11012	0.1739	-0.38615	2.6129
NG857796406	34	Female	0	0.40402	0.0074748	-1.1711	0.47693	-0.35394	-1.073	0.12035	0.17844	-0.034752	3.0164
NG291538381	50	Male	0	-0.41402	-0.61678	0.88649	-0.14374	0.20861	-0.89948	-0.062808	-0.42444	0.30619	2.6847
NG631106257	51	Male	0	0.20448	0.6784	0.49057	0.03565	0.56341	-1.1801	-0.5155	-0.29712	-0.2622	2.2649
NG633824064	54	Female	0	-0.79049	0.7924	-0.85378	-0.92732	-0.561	0.079017	-0.54023	-0.60557	0.38727	3.2198
NG154989328	43	Female	0	1.3098	0.52029	-0.91494	0.97098	0.0052647	0.31238	0.13779	0.44111	-0.17243	2.2522
NG778304773	26	Female	0	0.35217	0.33799	0.6537	0.76293	0.12923	-1.0111	0.042281	0.456	0.24821	2.8264
NG674432449	55	Male	0	-0.92855	0.11403	-0.97907	0.12106	-0.38222	0.33026	0.6158	-0.079059	-0.57593	2.3973
NG078826981	38	Female	0	0.16316	-0.1127	0.1613	-1.1724	0.17714	-0.36567	0.0047157	-0.62737	0.10757	2.1329
NG891571072	34	Male	0	-0.091758	-1.1002	-0.52061	-0.96202	-0.1549	0.70019	0.88866	-0.1952	0.54566	1.325
NG765748955	43	Female	0	-0.59693	-0.41384	-0.7447	-0.00061779	0.28447	0.60878	1.0392	-0.2579	0.58192	3.4274
NG605883479	55	Male	0	1.2557	-0.56162	0.73278	-0.69945	-0.22881	0.81048	-0.1801	0.43907	-0.57155	1.4932
NG378656751	33	Female	0	0.010301	0.043236	0.56642	0.07022	-0.48467	0.38607	-0.39171	0.48211	-0.65693	2.8092
NG060432525	55	Female	0	-0.49156	-0.98244	0.941	-0.17693	-0.31873	-1.6778	1.2125	-0.13335	-0.19251	2.6677
NG663896700	56	Female	0	1.0054	0.98761	0.53841	0.33185	-0.11549	0.1962	-1.237	-0.2087	-0.29095	1.6684
NG158253768	37	Female	0	-0.17826	0.27232	-0.798	-0.082803	-0.06629	0.20636	0.64246	0.20426	0.201	2.1604
NG080633325	53	Female	0	-0.52289	-0.7163	-0.091048	-0.79685	-0.18841	-0.064858	0.7852	-0.10131	0.52153	1.0408
NG977703324	29	Female	0	-0.53321	0.42269	0.5749	0.80606	0.58176	-0.22001	0.16757	-0.23474	-0.089042	3.2907
NG395808433	47	Female	0	0.63973	0.75134	-0.71208	0.09018	-0.16962	-0.64651	-0.24348	0.070333	0.11898	3.0277
NG448615125	66	Female	0	-0.079706	0.40824	1.0078	-0.45406	0.060205	0.076883	-0.41616	0.20034	-0.066123	2.7134
NG659248655	28	Female	0	0.11418	-0.42049	0.096127	-0.90596	0.13993	-1.1026	0.020276	-0.4919	0.17901	1.37
NG811560490	35	Female	0	0.58587	-0.34015	-0.90654	-0.12841	0.09023	0.00674	0.49751	0.046493	-0.70808	1.4523
NG166457637	62	Female	0	0.30919	-0.19306	0.1473	0.11696	0.25183	-0.058599	-0.36331	0.043313	-0.4279	2.297
NG532607798	53	Male	0	-0.18139	0.24443	-0.78623	1.058	-0.18262	0.40532	-0.025479	-0.5974	0.032378	5.565
NG020465418	52	Female	0	0.26467	-0.77672	-0.62539	-0.30814	-0.30701	-2.3257	-0.80017	-0.58369	-0.2509	3.5973
NG094053378	46	Male	0	0.2239	1.0802	-1.6659	0.14696	0.31305	0.021691	0.15497	1.1285	0.03135	2.3869
NG971567789	49	Male	0	-0.26242	-0.51472	1.3447	0.61531	0.075285	0.19364	0.24534	0.74466	-0.2464	5.2074
NG665993047	34	Female	0	-0.24958	0.82293	0.57169	-0.85753	-0.2635	1.2638	-0.16296	0.21479	-0.28554	1.1776
NG589273793	55	Male	0	-0.25873	0.21406	-1.1553	-0.065292	0.36572	2.3326	0.31222	0.13177	-0.58747	4.0715
NG803623153	57	Female	0	0.19073	0.87668	-0.53251	0.51033	-0.019303	0.088146	-0.58756	0.2478	0.050331	2.8122
NG832896424	53	Female	0	0.62707	-0.65961	-0.55424	0.86967	-0.17489	0.67768	-1.2678	0.54573	0.065289	6.2801
NG935854359	54	Male	0	0.039007	0.041946	1.0373	-0.024203	-0.30075	-0.49354	0.06127	0.077814	0.47579	2.0735
NG472573852	56	Male	0	-1.2834	0.98796	-0.54867	0.30843	0.069233	0.50444	0.49559	-0.70108	0.27594	2.2816
NG780025290	56	Female	0	-0.89697	0.2532	0.34626	0.33627	0.66627	-0.36876	-0.023019	0.024972	-0.56186	1.2884
NG620054903	63	Male	0	-0.21971	0.2032	1.0819	0.51854	0.072627	1.8457	0.26651	0.32226	-0.53094	3.8993
NG714594494	49	Female	0	0.32309	-0.904	-0.5061	-0.47624	-0.080348	1.1814	0.25098	0.58298	0.17515	1.472
NG333467421	23	Female	0	-0.31702	1.1594	-1.2543	0.6693	-0.2755	-0.12166	0.38158	-0.19623	-0.12776	3.5584
NG608870938	35	Female	0	0.59222	0.19352	-0.9011	-0.21453	-0.40929	-0.6763	0.10655	-0.16429	0.27768	1.7877
NG122301013	52	Male	0	-0.35527	0.20683	0.6835	0.17708	0.25179	-0.56877	-0.59893	-0.59066	0.72987	6.1898
NG116975897	63	Female	0	-0.45169	-0.067637	0.91945	0.64949	-0.37063	0.13116	-0.066438	0.45912	-0.67877	3.7891
NG536905709	44	Male	0	-1.2231	-0.072143	0.1094	0.42043	-0.1461	0.16005	0.71667	0.024524	0.7041	1.8825
NG835495228	44	Male	0	0.31352	-0.92184	1.4723	-0.9526	-0.23567	0.38744	0.96649	-0.23659	0.74306	0.79455
NG127190180	51	Female	0	0.38083	0.34982	-0.88759	-0.49829	-0.83297	-0.53917	1.3766	0.55758	0.4223	2.5316
NG082213035	NA	NA	0	0.42363	-0.5499	-0.67091	-0.6327	-0.27667	-0.85695	-1.0289	-0.44208	-0.094603	1.735
NG167261697	NA	NA	0	-0.202932	0.432858	0.309107	0.401311	0.475149	-0.00643436	-1.53951	-0.278082	0.217484	3.4204
NG660970495	47	Female	0	-0.043903	0.37808	-1.3351	-0.35438	-0.9168	-0.070669	0.48048	0.21134	-0.42176	2.3854
NG522496336	35	Female	0	-0.47247	0.099555	-1.0077	-0.36767	0.38962	-0.35277	-0.26305	-0.001567	0.4251	1.744
NG840992214	52	Female	0	0.3275	0.70313	-0.51385	0.48345	-0.6585	-0.38981	0.89867	0.26999	0.049501	6.4727
NG153318351	31	Female	0	-0.207123	0.458879	0.332975	-0.822643	-0.0413512	-1.23342	0.0991585	0.0703297	-0.272734	2.1664
NG688567744	60	Female	0	-0.20287	0.050991	0.47679	0.79436	-0.17742	-0.58053	0.2292	-0.22125	-0.18539	5.3363
NG505017051	49	Female	0	0.11573	-0.33087	0.84409	0.31228	0.28082	0.1621	0.36556	-0.078756	-0.66543	2.1074
NG795837624	38	Female	0	0.22824	0.73808	0.37405	-0.40188	-0.12304	-0.48795	-0.83635	-0.15954	0.037969	3.1362
NG833549078	30	Female	0	-0.19535	0.18167	0.56314	-0.10527	0.18877	2.5929	0.55757	0.52295	0.021679	1.1843
NG956713405	38	Female	0	0.57479	-0.15351	-0.66076	-0.38153	-0.30284	0.22323	-0.12717	0.21375	0.21241	1.6381
NG511985815	59	Female	0	-0.46913	-0.38958	0.13073	-1.8861	-0.35578	-0.75669	-0.38488	0.09996	0.67518	1.0639
NG380157252	32	Female	0	0.15115	0.2471	-0.01924	-0.41753	-1.138	-0.82041	-0.28541	-0.27324	0.66036	2.4857
NG363204736	42	Female	0	-0.19567	0.1945	0.36862	0.23272	-0.086022	2.0581	0.26951	0.31835	-0.089695	3.6895
NG372498198	62	Female	0	0.80328	-0.81835	-0.5604	0.33362	-0.0083275	0.55214	-0.071094	0.19703	-0.11329	1.9375
NG410679016	34	Female	0	0.20003	0.60564	0.38135	0.17534	0.11171	1.8261	0.55439	0.30792	0.64582	1.5422
NG357408957	54	Female	0	-0.00036098	0.46574	-0.48894	0.29813	0.14156	0.35869	-0.067928	0.0925	-0.075783	4.4253
NG804025828	51	Female	0	-0.37079	-0.74335	0.3389	-1.1915	0.45792	1.217	-0.38842	-0.62537	-0.5308	1.619
NG784203650	27	Female	0	-0.39168	-0.32828	1.1969	-0.5519	0.093958	0.65241	0.086979	-0.27112	-0.44225	1.2522
NG227902737	42	Male	0	-0.93827	0.37971	-1.1465	0.3372	-0.009681	-0.35415	0.83825	0.91472	-0.34137	4.1485
NG571070980	42	Female	0	-0.29297	0.00037066	-0.53124	-0.15008	-0.0095939	-0.12475	-0.32522	0.28389	0.36377	3.4379
NG087408450	33	Female	0	0.21329	1.5445	-0.31652	-0.11078	-0.33995	-0.10292	-0.26651	-0.079618	-0.45593	1.3249
NG666377277	38	Female	0	0.65224	0.30197	0.88162	0.80451	-0.57766	0.32348	-0.21652	0.53914	0.011466	2.8716
NG477476513	72	Female	0	-0.16776	-0.030758	-0.88486	-0.46682	0.1068	-0.37774	-0.33409	-0.14378	0.84583	1.4658
NG105552579	45	Female	0	-0.81789	0.7182	0.4306	0.25242	-0.54766	1.448	0.54894	0.23843	-0.29213	3.8928
NG233232099	51	Female	0	0.61907	1.2694	0.61858	0.32213	-0.49084	1.5177	-0.51892	1.0124	-0.11556	2.9932
NG679092453	38	Male	0	-0.38453	0.99767	0.63152	0.60045	-0.45134	-1.1682	-0.44739	0.20365	0.36946	2.0103
NG170324279	37	Female	0	0.063428	0.012812	-0.097041	0.75671	-0.66597	0.082816	0.90124	-0.016242	0.59729	6.1092
NG618034761	70	Male	0	0.43817	0.75027	-0.12104	0.044199	-0.55396	-0.80233	-1.4694	-0.60743	-0.37291	1.6515
NG810595686	38	Female	0	-0.18774	1.0751	0.99137	0.52647	0.20517	0.18437	0.2372	-0.42194	0.24638	5.8656
NG974681354	35	Female	0	0.657824	-0.00074109	0.800807	0.50348	0.358346	1.03634	-0.396295	-0.257488	-1.37179	3.6093
NG353688404	46	Female	0	0.91257	0.10705	0.80054	0.38188	0.58703	0.58936	0.84798	0.0013761	0.47317	4.863
NG654808523	27	Female	0	0.13538	0.21076	-1.2281	0.26328	-0.38793	0.94948	-0.019168	0.14273	-0.2468	2.491
NG105319099	53	Female	0	0.36365	-0.79898	0.16156	-0.14558	-0.79977	1.1518	1.582	-0.057371	0.59974	5.9578
NG909061915	47	Female	0	0.09918	0.6838	0.1773	0.85332	-0.83708	-0.6877	-0.6427	-0.13728	0.63493	5.4103
NG524277523	45	Female	0	0.57224	1.6559	-0.17126	0.95367	-0.92428	-0.055696	-0.031624	0.53361	0.27046	5.1918
NG679423874	40	Female	0	-0.62574	-0.29519	-0.56586	0.035619	-0.083568	0.71	0.39339	0.58689	-0.39276	3.3681
NG414790463	60	Male	0	-0.21345	0.21948	-1.5721	1.4046	0.14262	-0.91664	0.060223	-0.34905	0.063504	5.4817
NG947550292	53	Male	0	0.13793	-0.68384	0.62363	0.77089	0.39612	0.62044	0.81251	-0.71455	-0.30264	7.9858
NG261444466	26	Female	0	0.69151	-0.7141	-0.68641	-0.36855	0.1832	-0.36897	-0.31457	-0.073202	0.37003	1.297
NG373447565	21	Female	0	1.0289	0.27077	1.0988	1.0414	0.0064197	-0.075724	-0.65265	-0.10691	0.2562	2.0206
NG316737930	37	Female	1	0.19857	-0.069405	0.66733	0.093465	-0.45426	1.4115	0.42381	0.17535	0.036231	2.0446
NG791641649	65	Female	0	-0.42473	-0.23277	-1.0759	0.631	-1.1098	0.73204	0.30748	0.24586	0.14706	5.0401
NG712993374	45	Female	0	0.54263	-0.90049	0.8229	-0.32645	-0.60993	0.31092	0.50291	-0.35757	-0.81386	1.2446
NG286546197	56	Male	0	0.13685	-0.45191	-0.28843	-0.1203	-0.21747	0.54112	0.91486	0.63178	-0.27059	4.0584
NG288568466	54	Female	0	-0.79542	-0.4604	-0.61525	-0.56821	0.23356	0.35504	-0.087564	-0.050818	0.39185	2.4401
NG676662034	45	Female	0	-0.43432	-1.5574	-0.23937	-0.68099	0.42247	-1.486	0.50651	-0.75553	-0.9341	2.5555
NG185786826	27	Female	0	0.24901	-0.71362	0.5456	0.21701	-0.2061	0.32061	-0.76478	-0.26539	-0.22378	2.7318
NG826784490	26	Male	0	-0.729021	-0.438422	-1.06144	0.343593	-0.91245	-0.637239	0.591789	-0.48277	0.767279	5.4625
NG212458739	44	Male	0	0.36974	-0.10741	-1.3562	-0.2866	0.39657	-0.87717	-0.076469	0.091402	0.34837	2.5164
NG061575494	36	Female	0	0.27466	-0.35491	-0.22246	0.13304	0.098455	-0.38818	0.20755	-0.21545	-0.98514	1.4894
NG609440856	47	Female	0	0.9137	1.4099	-0.42019	0.43255	0.8724	-1.378	0.40274	0.090263	0.057482	3.7252
NG813401336	30	Female	0	-0.95659	-0.41644	-0.64121	0.4044	0.41705	-0.97631	0.95474	0.083674	0.2983	3.2528
NG753443901	40	Female	0	0.2574	0.11882	0.33161	0.18767	0.24003	-0.40106	0.13715	0.30407	0.205	3.7429
NG540831218	42	Female	0	0.50706	0.86021	-0.33857	0.90424	0.092164	1.5123	-0.12423	0.4796	-0.48847	3.2637
NG383159837	54	Female	0	0.32772	-0.68246	0.054405	-0.44744	-0.25669	0.15122	0.63577	0.023469	0.62025	1.747
NG734969099	37	Female	0	-0.027153	-0.074183	-0.026748	0.48569	-0.5199	-0.68629	0.036976	0.30259	0.043441	3.7874
NG398992885	53	Female	0	0.23895	0.72394	1.0155	-0.00069427	0.10368	-0.12507	0.64569	0.81477	0.15598	1.8871
NG321338115	48	Female	0	0.032875	-0.33813	-0.096047	-0.48558	-0.55095	-0.69676	-0.031218	0.04742	0.30024	2.5761
NG427900803	61	Female	0	0.37724	-1.6796	0.057235	-0.31562	0.06282	-1.6242	-0.38617	0.058362	-0.095601	2.215
NG540949845	18	Male	0	-0.37836	-0.060625	-0.52475	-0.43224	0.20093	2.1	-0.46022	-0.55369	-0.092621	1.0605
NG795272881	39	Female	0	0.5699	-0.28541	-0.60097	0.91179	-0.20502	0.089911	0.041867	-0.42071	0.57362	1.9111
NG420966803	41	Female	0	0.0384684	-0.288133	-1.03011	0.284813	0.0424114	0.684692	0.523417	-0.0012917	0.152813	4.821
NG758919463	51	Female	0	0.0097091	-0.58508	0.42259	0.75798	0.047436	-0.3052	-0.59255	-0.52291	0.48901	2.3469
NG272555959	33	Female	0	-0.83103	-0.66451	-0.71529	-0.10434	-0.52268	-0.13496	-0.71784	0.14762	0.26426	3.0993
NG494404888	37	Male	0	-0.79677	1.0031	1.4581	-0.27216	-0.46035	1.5784	-1.1467	-0.21632	0.83817	3.1133
NG332034196	64	Male	0	-0.28784	1.017	-0.30696	-0.029407	0.097576	0.51322	1.3685	-0.37714	0.17531	1.4502
NG693314563	68	Female	0	0.428583	0.0368467	0.177222	-0.267498	0.206208	0.206686	0.246423	1.04176	-0.289084	3.2547
NG340947449	58	Female	0	-0.50045	0.51089	1.5276	0.61162	-0.24824	-0.037719	0.5714	0.21384	0.18582	4.1293
NG066035871	48	Female	0	0.67877	-0.50527	-0.21123	-0.25158	-0.081226	1.1187	0.52854	-0.32328	-0.024522	1.7061
NG055781526	54	Female	0	0.17121	-0.086932	-0.4384	0.18588	0.19194	-0.30553	-0.080922	0.033943	0.11541	2.4522
NG805054798	56	Male	0	-0.71364	0.76817	0.39567	-0.42396	-0.24177	-2.767	-0.52168	0.4666	-0.0011715	2.4827
NG471724255	60	Female	0	0.13403	-0.08953	-0.5878	-0.53676	0.70313	-1.6357	-0.22554	0.2757	-0.33937	2.6633
NG843664993	47	Male	0	-0.21995	-1.0889	-0.29969	-0.80996	0.043353	-0.59043	-0.76657	0.14993	-0.35477	1.1778
NG531795683	44	Female	0	-0.18111	-0.41494	-0.95861	-0.0050254	0.45907	0.42614	0.52511	0.080712	0.67454	3.2834
NG843369856	34	Female	0	0.4806	-0.27236	1.1563	-0.93404	-0.31717	1.4629	-0.1938	0.38416	0.12951	1.0359
NG642094526	38	Female	0	-0.22697	0.20023	-0.26833	-0.59574	-0.0015516	-0.86352	-0.62696	0.65538	0.050395	2.3797
NG130150813	55	Female	0	0.096279	0.16954	-1.303	-0.09033	-0.66237	1.1331	0.64116	-0.0094389	0.46254	4.0422
NG767653842	54	Female	0	0.059846	1.0607	-1.0159	0.21848	0.30085	-0.46573	0.68709	-0.62141	-0.57154	1.5027
NG212165916	59	Female	0	0.096567	0.030053	-0.46797	0.4591	0.23427	-0.5941	0.53015	-0.060566	0.67432	4.8072
NG081839383	52	Female	1	-0.12444	-0.39337	-0.2693	-1.2908	0.060396	0.70532	-0.32981	-0.020029	0.63759	1.6091
NG127107248	40	Female	0	-0.77821	-0.35519	0.79564	-0.28288	0.2873	-0.35717	1.013	-0.49914	-0.14604	1.7643
NG704925368	27	Female	0	-0.51353	-0.91242	-0.5225	-0.15527	-0.030613	-0.92108	0.35007	-0.29059	0.52498	0.86398
NG956762509	43	Female	0	0.42705	-1.1141	-0.4984	-0.91381	0.13559	-1.591	-0.27362	0.21531	-0.37534	1.5843
NG135196390	32	Female	0	0.55863	0.48428	0.23006	-1.0061	0.19222	-0.18025	-0.4755	0.29723	-0.21507	1.4416
NG969507602	64	Female	0	0.080314	-0.012209	-1.038	0.13817	-0.074016	-0.64419	-0.79722	0.063292	0.5464	2.9749
NG652300786	55	Male	0	-0.36301	0.91833	0.42685	-0.98176	0.12223	1.4484	-0.51323	0.58184	0.32241	2.247
NG973843788	36	Female	0	-0.26258	0.23067	-0.30375	0.51701	0.088563	-1.5897	-0.28664	0.36406	0.24159	3.119
NG485118245	48	Male	0	-0.47063	0.69015	1.1367	-0.61726	0.35073	0.67994	0.56959	0.88169	-0.87397	3.5189
NG220422030	52	Female	0	-0.43272	0.21983	0.00032484	0.1013	0.074053	0.43654	-1.502	0.37144	0.63951	1.3395
NG167417925	41	Female	0	-0.41415	-0.31556	0.64965	-0.39903	0.14795	0.14612	-0.66993	-0.045237	-0.89029	1.8785
NG820799363	66	Male	0	0.64684	-0.010062	0.70295	0.060108	0.18001	-0.29664	-0.4872	-0.88168	-0.10967	2.9167
NG624225270	55	Male	0	-0.41619	-0.0016149	-0.10356	0.79199	-0.89408	0.78316	0.92798	0.63357	0.34152	3.6405
NG832703653	49	Male	0	1.098	-0.80007	-0.19206	-0.18863	-0.57916	-0.11705	0.08514	-0.25493	-0.064426	2.0167
NG596428002	64	Female	0	-0.94415	0.46097	1.0315	0.067397	0.16169	1.424	0.92887	-0.022756	0.24587	1.0855
NG786949601	34	Female	0	0.050601	-1.0495	0.78128	-0.069885	-0.29943	0.42422	-1.4268	0.203	0.65553	2.0649
NG171480536	37	Female	0	-0.55646	0.2723	-0.14166	-0.28807	0.0022527	-0.95307	-1.1064	0.3165	0.26644	2.5013
NG626526064	65	Male	0	0.202167	-0.195271	-0.586485	-0.65294	-0.311354	-0.804321	0.0122832	-0.46919	0.919099	2.3703
NG183122317	52	Female	0	0.28843	0.10273	0.4418	0.86532	0.14347	0.33377	0.55435	0.42966	0.67474	3.9744
NG052484184	36	Female	0	0.62709	0.86049	0.53961	-1.1633	-0.042621	0.65689	-0.4013	-0.12637	0.37181	1.0051
NG536620135	59	Male	0	0.26342	0.23597	0.041355	-0.27923	0.60337	2.3064	0.52488	0.45199	0.31719	2.4712
NG616499349	36	Female	0	0.2208	-0.8431	0.45153	0.38003	-0.18571	0.11614	0.46524	0.22114	0.36395	1.4599
NG164281043	43	Female	0	-0.56778	-0.91233	0.83047	-0.37494	0.40745	0.51987	0.054542	-0.70083	-0.63596	3.3752
NG817892332	47	Female	0	0.50128	0.64389	1.1512	0.64233	-0.46265	0.46472	0.26013	0.29378	0.092188	3.7733
NG835238585	42	Female	0	0.067914	-0.28373	1.1211	-0.84904	0.38079	0.41906	-0.19168	0.4408	0.14426	1.5114
NG292816993	31	Female	0	4.5601e-05	0.99743	0.82032	0.24821	0.5097	0.21314	0.013455	0.15377	0.21178	2.0006
NG579692283	36	Male	0	0.34124	1.0454	0.67623	-0.090352	-0.28425	0.81672	-0.71143	-0.23795	0.24694	3.6137
NG269454990	66	Female	0	0.30675	0.49875	0.22829	0.53489	-0.40764	-0.24242	-0.23943	-0.77567	-0.0036123	5.4759
NG868855883	62	Female	0	0.093843	0.2454	0.15244	-0.18211	-1.3478	-0.83468	0.3076	-0.5846	0.35805	1.3752
NG101301241	38	Female	0	0.92963	-1.0998	-1.2274	-0.11099	-0.15227	-0.85353	-0.27223	-0.44802	-0.064659	2.9678
NG477029790	57	Female	0	-0.28488	0.19263	-1.4914	0.136	-0.52245	-0.25128	0.16939	-0.043325	-0.63807	1.8348
NG452855044	35	Female	0	0.25433	-0.2155	-0.29652	0.57541	0.91824	-0.49829	-0.24168	0.19659	-0.18222	2.0402
NG372098683	37	Female	0	0.2287	0.050828	-0.30067	-1.0986	-0.53432	0.40325	0.58594	-0.079341	0.34552	1.5885
NG651733656	44	Female	0	0.50409	0.27342	-0.3053	0.59115	-0.2069	-0.43835	0.22059	-0.51516	0.092721	5.7326
NG694604475	23	Female	0	-0.29442	-0.0061984	0.34782	-0.39852	0.46439	-0.066045	0.30548	0.21352	0.39516	1.6536
NG370617773	41	Female	0	0.11394	0.2328	-0.19334	0.13718	-0.5221	0.95569	0.97901	-0.089684	-0.86012	1.661
NG762258694	45	Female	0	-0.049942	-0.077143	-1.3611	0.40579	0.28588	-0.14993	1.196	0.076179	-0.11682	3.8641
NG527519921	56	Female	0	0.74667	0.95898	-0.34674	-0.45968	0.18536	0.4285	-0.3795	-0.13982	0.094082	1.9933
NG698175725	46	Female	0	0.0046856	-0.034136	-0.87971	0.56263	-0.23941	-0.086783	-0.52927	0.35778	0.42755	2.5284
NG479021882	54	Male	0	1.0171	0.26113	0.0036917	0.47769	-0.038368	0.40145	-0.18265	0.48353	-0.32511	1.8129
NG927017084	51	Female	0	0.083172	-0.68849	0.68478	0.17688	-0.51999	0.12946	0.91148	0.12351	0.067393	1.6997
NG278207269	42	Male	0	0.44066	-0.78621	-1.4309	0.48919	0.20435	0.042325	-0.0023584	-0.51203	-0.045803	3.1229
NG848906570	47	Male	0	0.0064547	1.6425	1.3932	0.75564	-0.44825	-0.8587	0.094849	0.35886	-0.70536	3.2928
NG831048134	47	Female	0	-0.41173	0.97785	0.12046	0.27844	-0.48083	-0.13119	0.10509	-0.16117	0.11364	2.0261
NG479239657	31	Female	0.996	-0.10841	-0.53574	0.8624	-1.5867	0.3192	0.43366	-0.4351	-0.044273	0.011285	0.78982
NG195938552	43	Female	0	0.41444	0.25763	-0.30133	0.48273	0.39441	-0.2944	0.22359	0.65665	0.32705	3.4755
NG633679530	34	Female	0	0.25317	0.38286	-0.69405	0.11922	0.1865	-1.0766	0.11379	-0.23662	0.8856	3.922
NG254209343	43	Female	0	-0.37716	0.53348	-0.15939	-0.63033	-0.33697	-1.4194	-0.87534	-0.14836	0.20049	2.485
NG671774213	51	Female	0	0.65745	0.52744	-1.4683	0.86827	-0.38801	-0.84021	0.55675	-0.2389	-0.64421	3.434
NG644502780	39	Female	0	0.3	-0.11445	-0.63653	-0.8169	-0.21864	1.5312	-0.53914	0.4536	-0.85464	1.785
NG519990546	66	Female	0	0.15372	-0.29525	-0.024864	0.68803	0.34442	0.66524	-0.35501	0.089931	-0.028012	2.0264
NG541708942	48	Female	0	-0.37775	0.82766	-0.89754	0.14368	0.28524	-0.61443	-0.2443	0.2498	-0.43762	2.7406
NG281564115	37	Female	0	0.23443	0.065522	-0.54652	0.52907	-0.50449	0.11217	-0.22022	0.35787	0.54806	2.2309
NG002767100	40	Female	0	-0.0934818	-0.222975	-1.20372	-0.0693447	0.180563	-1.26624	0.235838	-0.245262	0.274181	6.2375
NG257264365	35	Female	0	-0.26923	0.29586	0.11757	0.8523	-0.94872	-0.25562	0.43834	0.54812	0.53444	2.9591
NG813906955	25	Male	0	0.19877	-0.18999	-0.65452	0.085577	0.11431	-0.44248	0.21558	0.43333	-0.39318	3.003
NG175700928	46	Female	0	0.42041	-0.38881	-1.1749	0.49833	-0.12494	-0.85136	-0.82093	0.3899	0.34942	5.9022
NG071113739	27	Female	0	0.37386	0.024496	-0.27893	-0.7315	-0.2074	-0.60017	0.11319	0.13903	0.77363	1.3509
NG264569083	28	Female	0	-0.2611	0.16845	-0.31338	-0.21898	0.65292	0.29346	0.979	0.038227	0.14807	0.7867
NG131758667	19	Female	0	0.098495	0.38339	-2.0293	-0.68107	-0.93991	-0.01899	0.10957	-0.40064	0.34645	0.84632
NG599969472	44	Male	0	0.45554	-0.78693	-0.97484	0.53803	0.33849	-0.49786	0.07006	-0.040652	-0.14592	4.5306
NG078846395	52	Male	0	-0.42248	0.3153	0.88638	0.77015	0.22171	2.3114	-0.95112	-0.86587	0.79707	4.404
NG679357947	20	Female	0	0.10025	-0.080001	0.91975	-0.3767	0.12128	0.028602	-0.21693	0.16607	0.095202	1.2681
NG537584036	47	Female	0	0.42276	-0.51657	-0.76242	0.21012	-0.099658	-1.9383	0.11583	0.22008	-0.40802	4.1882
NG073810970	52	Male	0	-0.81012	0.36234	-0.27627	0.64283	-0.11655	-0.45673	0.59149	-0.44286	0.20112	11.985
NG121788048	48	Female	0	0.012861	-0.22703	0.67175	-0.22286	-0.42571	1.1167	0.35351	0.30233	0.013752	3.6264
NG229165895	27	Female	0	-0.13786	0.25684	-0.56992	0.93479	0.32955	0.015224	-0.36613	0.38331	0.35736	2.282
NG899701602	41	Female	0	-1.4692	0.30158	-1.3751	-0.019544	0.0062902	0.17581	0.12293	-0.60096	0.48512	1.9157
NG928389502	64	Female	0	-0.48701	-1.0345	0.55181	0.12189	-0.29832	-0.29576	-0.0078981	0.23947	-0.34291	1.6917
NG992505176	35	Male	0	0.22999	0.025774	-0.9882	0.41814	0.40913	0.17347	-0.5208	-0.3076	0.21604	3.4006
NG192394368	24	Female	0	-0.00086946	0.36128	-0.2876	0.16466	-0.38924	1.6403	-0.43574	0.42354	-0.47421	2.2619
NG950220800	33	Female	0	-0.38075	-0.11621	0.63358	0.96318	-0.17467	-1.3983	0.31015	-0.11185	0.22591	2.7602
NG233664082	43	Female	0	-0.04742	-0.30947	-0.26864	-1.0175	0.43102	0.64263	-0.79186	-0.44082	0.67778	1.3394
NG371426082	37	Female	0	-1.3001	-4.279e-05	0.28799	-0.18568	-0.19817	-0.56146	-0.22231	-0.20758	0.022487	3.9844
NG777813580	49	Female	0	0.86659	0.31846	1.0105	-0.019365	0.35053	-0.6658	0.21027	-0.6284	-0.12895	3.1149
NG449357777	50	Female	0	0.10396	-0.63474	0.30484	0.26944	0.47421	-1.0892	-0.43976	-0.53445	0.34946	3.0138
NG076238553	48	Male	0	-0.702418	-0.348017	-0.959267	0.196297	0.343177	-0.810798	-0.52187	-0.36142	0.329156	2.4992
NG296862363	45	Female	0	0.59242	-0.49023	-0.12401	-0.64739	0.59508	0.88517	0.25675	-0.12451	0.6068	1.3424
NG545704433	33	Female	0	0.274787	0.874208	-0.614514	0.0892645	-0.234616	0.403674	0.270393	0.945228	-0.341876	2.7239
NG470373626	34	Female	0	-0.70366	-0.097604	-0.82174	0.47559	0.15434	-0.33394	-0.12478	0.54555	-0.06471	4.0204
NG775604553	34	Female	0	0.39017	0.7205	0.42347	0.65859	-0.83038	-0.80916	0.38337	-0.28052	-0.19037	5.1721
NG687506668	24	Female	0	-0.10254	0.21617	-0.77053	-0.52315	-0.37411	0.20694	-0.14363	-0.15309	0.2135	2.1294
NG365285424	47	Female	0	-0.34778	-0.33045	-0.48961	-0.38741	0.54476	0.040379	-0.57106	0.7754	0.67761	2.2742
NG877606887	NA	NA	0	0.361801	1.55189	0.416968	0.330754	-0.541287	0.0788362	-0.577935	-0.0908333	0.168293	2.9473
NG768654308	52	Male	0	-0.29971	0.79	1.3447	-0.322	-0.1642	-0.70291	0.52413	-0.43165	0.40835	2.5116
NG554905867	39	Female	0	-1.4653	-1.0918	-1.0867	0.25169	-0.077516	-0.70475	0.41592	-0.014007	0.10602	1.6115
NG529981075	58	Male	0	-0.0060254	0.228	0.21574	-0.46744	0.1945	-0.89365	-0.43562	-0.3164	-0.36029	4.2484
NG432685849	37	Female	0	-1.1999	0.30226	0.069328	0.067567	-0.154	-0.52172	-0.56938	0.30489	0.193	2.5825
NG110590289	34	Female	0	-0.21553	1.215	-1.074	-0.37284	0.039014	-0.17008	-0.35463	0.29455	0.52555	1.6357
NG908860515	54	Female	0	-0.01711	0.82471	-0.014051	0.18847	0.38869	-1.7046	-0.0053645	0.42118	-0.17928	3.2032
NG289070367	44	Female	0	-0.54538	-0.46432	-1.0162	-0.0026261	-0.36237	-0.0022011	-0.4342	-0.019962	-0.057047	5.2689
NG893087158	32	Female	0	0.15143	0.064017	0.84527	0.16985	-0.15558	0.57387	-0.93035	-0.45807	-0.15458	5.8781
NG097293109	52	Male	0	0.75312	0.65504	1.5538	-0.81543	0.33814	-0.047235	-0.063268	0.25276	0.014414	1.4143
NG359468279	NA	NA	0	0.77468	0.57314	1.1568	-0.10542	-0.0575	0.41359	0.53627	-0.85137	-0.73431	2.6879
NG284314233	59	Male	0	-0.6766	0.19185	-0.80239	-0.067884	-0.42651	0.96411	1.4383	0.15954	-0.53773	3.3962
NG510607031	64	Female	0	-0.09145	-0.40191	-0.70297	-1.2643	-0.0226	-0.24193	0.34796	-0.048942	-0.67786	1.5143
NG625647812	32	Female	0	-0.42973	-0.15059	-0.72645	-0.42307	-0.27869	-1.4302	0.16092	0.11185	0.21667	2.9513
NG080024747	47	Female	0	-0.45697	-0.41161	-0.42542	0.92284	0.33097	0.10782	0.38044	0.53725	-0.12814	3.8272
NG364433187	60	Female	0	0.65471	-0.61965	1.3619	-0.63219	0.17713	1.2911	0.10667	0.2447	-0.38307	0.65194
NG558506615	36	Female	0	0.45955	0.0051455	0.71823	0.46279	-0.15883	0.087749	0.80406	0.31003	-0.03154	4.2
NG993217144	52	Male	0	0.18079	0.11756	0.1952	-0.98101	-0.88907	-1.7359	-0.7962	0.45486	-0.50984	0.76451
NG280258872	46	Male	0	0.098034	0.67626	0.845	0.52085	0.55666	0.44409	0.27623	0.18707	0.31193	3.2431
NG478047392	55	Female	0	0.62425	0.25851	-0.72832	0.32358	-0.69547	-0.32652	-0.11936	0.14765	0.73114	3.8221
NG744185207	41	Female	0	0.58613	0.25241	-1.0299	0.090743	-0.33627	0.99236	0.10765	-0.068529	0.044708	2.1007
NG769058885	64	Female	0	0.13056	-0.24568	0.97718	-0.80242	-0.7259	0.66775	-0.18781	0.15678	0.3179	2.8742
NG205076222	59	Male	0	-0.4811	-0.45862	-1.1741	-0.052181	-0.23897	-0.84555	-0.45731	-0.72656	0.67202	5.0163
NG884284751	36	Female	0	-0.51655	0.67047	-1.4378	1.0504	0.43503	-0.62283	-0.39094	-0.4471	0.36157	3.804
NG443950791	47	Female	0	0.3007	-0.33161	0.51987	0.31906	-0.21734	1.0666	-0.43159	-0.2628	-1.0126	1.1374
NG718608121	32	Female	0	-0.79936	0.8376	-0.83065	0.097482	-0.20432	2.1358	0.36638	-0.43145	-0.47392	5.7121
NG116400409	21	Female	0	0.88646	-0.93723	0.83804	0.073006	-0.17144	-0.34173	0.35717	0.59119	-0.1305	1.6818
NG665215805	30	Female	0	-0.6669	0.52006	-1.1938	-0.37996	0.33671	-0.25738	0.95593	-0.3866	0.33368	0.70741
NG738148172	38	Female	0	0.3968	-0.11532	0.18562	0.27323	-0.059167	1.0565	0.43544	0.76614	-0.33138	1.9354
NG065704808	53	Male	0	0.2467	-0.12452	-0.60279	0.15046	0.50315	-1.0733	0.047258	-0.38062	0.33179	2.961
NG821755419	27	Female	0	0.40912	1.7852	1.3191	0.33342	0.47816	-0.64989	0.59752	0.14381	0.55684	2.6992
NG449219992	37	Female	0	-0.75967	1.126	1.0603	0.70063	0.53519	-0.14583	-0.89808	0.069742	-0.67751	2.254
NG854547464	69	Female	0	-0.020806	0.37921	1.3662	-0.263	0.41269	0.97234	-0.82036	0.29835	0.27424	1.8268
NG355487359	40	Female	0	0.40608	0.63537	0.72708	-0.347	-0.22605	-1.8857	-0.34865	-0.7198	0.60464	3.4898
NG310458293	46	Female	0	0.097455	-0.54886	1.0535	0.34061	-0.16142	0.13896	0.54111	0.31857	-0.65047	3.4435
NG661084199	36	Male	0	-0.32496	0.092219	-0.99642	0.30272	0.3861	1.8936	-0.84685	-0.55951	-0.21634	6.4809
NG237091426	36	Male	0	-0.55223	0.32277	-0.021192	-0.3848	-0.0050929	-0.0058699	-1.3732	-0.52065	0.59729	2.115
NG027564708	37	Female	0	-0.96998	-0.1347	-1.4118	0.11901	0.11643	-1.7146	-1.4385	-0.40306	0.34951	5.2034
NG564856729	57	Female	0	0.12331	0.57397	0.17365	-0.28881	-0.43386	0.96089	-0.29833	-0.045228	0.51964	2.6512
NG382964107	55	Female	0	0.30781	-0.074213	1.1093	-0.28891	-0.06661	1.2056	0.0048664	-0.084102	-0.17453	2.264
NG453075586	31	Female	0	-0.14352	-0.42789	-0.35497	0.33144	-0.31663	-0.52028	-0.029915	-0.32156	-0.06246	3.543
NG407317532	45	Female	0	-0.30878	0.029139	1.3698	0.3188	-0.79662	1.2013	0.19296	0.46424	-0.24002	1.918
NG888738672	39	Male	0	0.88324	-0.15858	-1.0223	0.58036	-0.72455	-0.12234	-1.5301	-0.4849	0.34179	2.7583
NG748309616	29	Female	0	0.77507	-0.32657	0.86635	0.28804	0.022249	-0.88554	-0.22362	-0.010341	0.32039	3.5307
NG207441990	59	Male	0	0.60239	-1.9798	-0.23119	-0.077484	-0.36399	-0.9028	-0.022301	0.092283	-0.043767	2.2274
NG015184479	38	Female	0	-0.66908	-0.22632	-0.3692	0.55515	0.035443	0.033062	-0.36016	-0.29733	-0.29446	3.8833
NG287275023	48	Female	0	-0.707679	-0.265658	0.491347	1.92785	0.197585	1.3929	-0.220456	0.291338	-0.734464	5.3877
NG484600243	25	Female	0	0.019694	-0.038839	0.56083	0.71548	0.14476	1.5403	-0.1704	0.44339	0.34974	2.579
NG036582125	66	Female	0	0.12289	-0.49625	-1.32	-0.89217	-0.0057891	-0.65671	0.18619	-0.065146	0.32814	1.4737
NG923306641	49	Female	0	-0.21141	0.75397	0.2367	-0.2765	0.36908	1.6695	0.14589	0.76138	0.59247	2.4381
NG832671193	61	Female	0	0.25583	0.099847	1.3806	0.39139	0.85487	2.4916	0.82113	0.16205	0.095089	3.0656
NG884512830	53	Male	0	-0.02574	-0.76204	0.18407	0.3138	0.48536	-0.30502	0.35539	-0.13407	0.32249	7.2543
NG759968812	50	Female	0	0.080201	0.17481	-0.8698	0.16727	-0.68064	-1.5874	1.3501	0.34243	0.81486	1.6121
NG853003337	31	Female	0	0.76598	0.90326	-0.10823	0.55118	-0.62519	1.7445	0.11367	0.15083	1.1048	3.7008
NG237762471	51	Female	0	-0.1049	0.015994	0.75352	-0.15726	0.0685	1.4119	0.042999	0.096419	-0.17681	3.6489
NG811334805	33	Female	0	0.47917	-1.3312	-0.58803	0.073454	-0.44065	-1.0928	-0.20829	0.66184	0.38282	1.0553
NG445797105	58	Female	0	-0.55684	-0.62975	-1.1094	-1.0415	-1.0822	-0.74119	-0.82899	-0.12456	0.063548	0.67454
NG005430065	64	Female	0	-1.285	-0.30345	0.31301	0.29376	0.11608	0.041896	0.02155	0.79817	-0.092235	2.147
NG357381101	40	Female	0	1.1184	-0.18694	-1.2031	0.04031	-0.54737	0.038775	-0.29219	0.66248	0.014099	2.9881
NG853549602	54	Female	0	0.64193	0.22754	-0.87316	0.20523	-0.37783	0.27257	-0.038895	-0.59254	-0.33813	1.6964
NG731962114	35	Female	0	0.16959	-0.31832	0.24019	0.28582	0.51887	-0.33177	0.90494	-0.364	-0.45062	3.4734
NG404745260	58	Male	0	0.78784	-0.21504	-1.2626	-0.3226	0.094944	-0.78853	-0.43562	-0.11174	-0.15606	1.9234
NG256363617	55	Female	0	0.16513	-0.57067	-0.84346	-0.036787	-0.2879	-0.70218	-1.7121	-0.59512	-0.041447	2.1684
NG034189269	37	Female	0	0.192078	0.952387	0.62353	-0.464969	0.231174	1.35808	-0.852798	0.0200676	-0.237803	1.6183
NG587113676	48	Male	0	-0.543401	-0.497609	0.394342	-0.154016	-0.23253	1.36797	-0.35805	0.157146	-0.00727648	5.6134
NG164631884	43	Female	0	0.18812	0.22645	0.56168	0.8658	1.0249	0.56829	-0.3794	-0.49511	-0.18367	1.0371
NG176094532	33	Female	0	-0.016179	0.11979	0.7662	-0.41332	0.077575	0.63391	0.37901	0.35508	-0.48908	1.4449
NG479530840	33	Female	0	-0.26637	-0.93383	0.68499	-0.35124	-0.091748	0.10489	0.34656	0.43834	0.33365	2.3898
NG514805521	41	Female	0	-0.37098	-0.24157	-1.1627	0.28564	-0.46753	1.4297	-0.68232	-0.19894	0.19995	3.0573
NG374652908	71	Male	0	0.93207	0.18261	0.66661	0.4131	-0.787	0.099946	0.65171	-0.74218	0.76442	5.0271
NG941660798	52	Female	0	0.039677	0.14907	-0.12081	-0.22325	0.24484	-0.65735	0.91245	0.31345	-0.72245	2.744
NG663890256	59	Male	0	0.30547	0.17944	0.67465	0.39803	1.084	-0.2803	-0.4304	0.72217	-0.1294	4.5001
NG329126647	52	Male	0	0.82625	-0.88094	1.4962	0.11036	-0.46975	0.31734	0.60828	-0.67204	0.14185	1.5648
NG755361956	41	Female	0	-0.30567	-1.12	1.1844	0.4445	0.52641	0.90821	-0.11352	0.0658	0.47811	2.3749
NG462809813	23	Female	0	0.18844	0.54297	-0.50396	0.04724	0.16365	0.50941	-0.94682	0.44324	-0.033645	2.7715
NG605648561	53	Female	0	-0.64042	-0.71813	0.13738	-1.0099	-0.37868	0.4169	-0.064109	-0.32837	0.058422	1.3917
NG760516443	52	Male	0	0.28542	0.73241	0.49409	-0.13315	-0.13926	-0.32784	-0.21095	0.72215	-0.70986	2.8054
NG316161912	34	Female	0	0.11575	-0.10265	0.37271	-0.5642	-0.2197	-0.2953	-0.46482	-0.44577	-0.21033	1.6566
NG268376043	37	Female	0	-0.42955	0.48296	0.34594	0.5345	-0.081032	0.769	0.14187	-0.36708	-0.75029	4.415
NG105362391	57	Female	0	-0.45305	-0.15618	0.1473	-0.78177	0.031562	-0.56492	0.1964	-0.17519	0.57397	1.6439
NG599199426	59	Female	0	0.44219	-0.47898	0.96829	-0.14168	0.67023	0.82293	-0.5172	0.16091	0.35506	2.362
NG636550578	NA	NA	0	-0.44849	0.24518	-0.19379	0.34905	0.44122	0.4906	-0.28714	0.033631	0.59044	2.7156
NG890706731	35	Female	0	1.1447	-0.17786	0.39332	0.61046	-0.10259	0.71245	-1.1066	-0.42793	0.26017	1.6714
NG529122331	56	Female	0	-0.22119	-0.046876	0.63413	-0.53242	-0.34124	-0.19115	0.24737	-0.13672	0.055701	1.2089
NG929931686	34	Female	0	0.24645	0.43125	1.4661	-0.52663	0.2585	1.1895	0.10595	0.27307	-0.29003	1.6884
NG201683764	55	Female	0	0.0080772	-0.98104	-0.086885	1.3741	-0.007957	0.43521	0.012614	0.36626	-0.17298	4.547
NG189539668	41	Female	0	0.11297	0.16213	-0.7978	-0.73447	0.90013	-0.3486	0.45726	-0.5407	-0.15006	1.0647
NG066611312	45	Male	0	-0.37054	0.030728	-0.84567	0.57481	-0.21544	1.8237	-1.1421	0.36179	-0.033693	2.4926
NG350255923	62	Female	0	0.72506	0.34281	-0.059227	0.36091	0.08353	-0.44564	1.3771	0.1916	-0.40084	4.5039
NG282317814	46	Male	0	0.76627	-0.13136	-1.5369	-0.16428	0.014405	0.64119	-0.6997	-0.84635	-0.23807	2.2869
NG820054732	38	Female	0	0.39399	-0.93232	0.94493	-0.20286	-0.00037365	-0.85493	-0.61763	0.39103	0.25457	5.5387
NG979088719	68	Female	0	-0.093527	0.15488	0.59964	0.22449	0.72122	0.44666	0.18332	0.47517	-0.46566	3.6075
NG255566880	40	Female	0	-0.84974	-0.53995	-0.75611	-0.72386	-0.10488	0.24589	-0.19488	0.40659	-0.42639	1.2176
NG935485809	58	Female	0	-0.31221	0.83543	-0.95927	0.97408	0.60057	0.77751	-1.5394	-0.02483	0.25476	6.3165
NG344349817	31	Female	0	0.11354	-1.2954	-0.82671	-0.017119	0.45428	0.35092	-0.16984	-0.41247	-0.17455	4.1667
NG321416980	47	Female	0	0.26596	-1.0115	-0.97171	-0.65914	-0.17454	-1.6998	0.94417	-0.28112	0.24957	1.487
NG193970489	54	Female	0	-0.039083	0.88785	0.12045	-0.24559	-0.037564	-0.13387	-0.36429	-0.20821	0.20531	2.6649
NG797159965	51	Male	0	-0.64342	0.41485	0.70424	-0.566	0.022615	-2.3784	0.32321	-0.63744	0.20936	1.4592
NG436920113	32	Female	0	0.20575	-0.3208	-1.0481	0.72128	-0.75758	-0.78418	0.31144	0.26357	-0.033596	2.1058
NG526014069	49	Female	0	-0.32639	0.5149	-0.90138	-0.22405	0.61072	-0.29343	1.2345	-0.34425	0.52182	2.9871
NG583779831	39	Female	0	0.57347	0.32381	-0.46867	0.1999	0.29498	0.61683	-0.64216	0.34731	0.17572	3.5012
NG876227195	51	Female	0	-0.36004	0.70204	-0.57762	-0.36683	-0.49395	1.8665	-0.20145	0.78014	-0.34469	1.8679
NG111011295	45	Male	0	0.46096	-0.39202	0.90082	0.32324	0.43497	-0.87452	0.31186	0.7788	0.28932	2.9425
NG205140289	52	Male	0	0.23561	0.12495	0.6492	0.63865	0.076396	0.85427	0.2462	-0.50572	0.086554	1.7544
NG403755579	36	Female	0	-0.199564	-1.21205	-0.671091	-0.898613	-0.07108	-0.748766	0.183971	-0.442035	-0.224477	1.1192
NG678050884	57	Female	0	-0.28116	-0.062633	0.82126	0.72078	0.36558	-0.95794	0.84153	-0.21073	0.56215	5.4788
NG402761314	47	Male	0.004	-0.51984	-0.27009	1.5588	-1.2017	0.40941	1.6747	-0.21457	-1.1173	0.001919	2.2489
NG519218725	55	Male	0	0.7379	0.27144	0.16748	0.83042	-0.46926	0.7196	-0.84366	-0.32819	-0.34109	4.2182
NG733719492	63	Male	0	-0.59242	0.32104	0.19016	-0.067811	0.56578	-0.26468	-0.94391	-0.59273	0.046093	3.8002
NG776529929	61	Female	0	0.40424	-0.17458	-0.20147	-0.23526	0.06459	1.3464	0.62087	0.11122	0.3236	2.6927
NG893256080	59	Male	0	-0.23995	0.75449	0.8829	0.24481	0.79575	-1.5345	-0.72608	-0.55929	0.68699	5.2952
NG509078748	26	Female	0	0.067329	0.74408	0.47249	-0.22531	-0.61107	-0.83004	0.27604	0.51947	-0.042285	1.7985
NG679423323	46	Female	0	0.029483	0.81685	1.3359	-0.1125	0.050799	1.1718	-0.72423	-0.82356	0.055323	2.6432
NG709841221	42	Female	0	0.25384	0.22219	0.57079	0.82623	0.48532	0.24615	0.47891	-0.15895	-0.94177	2.3714
NG365040478	61	Male	0	0.16286	0.89026	-1.6611	-0.46651	-0.38709	0.28864	-0.62153	-0.20455	-0.59299	2.9068
NG263358667	47	Female	0	-0.37349	-0.44164	-1.3673	-0.151	0.46152	-0.80999	-0.22684	-0.10884	-0.010418	2.2817
NG464643822	46	Male	0	-0.35375	0.37072	-0.46721	0.064115	0.48115	-0.6605	-0.13712	-0.29028	-0.24784	3.8803
NG544034493	37	Female	0	-0.90198	-0.13499	-0.33426	-1.0094	-0.16026	-0.60274	0.52031	-0.38926	-0.40084	1.3549
NG709911969	28	Female	0	0.32584	-0.42634	0.44138	0.28084	0.31486	0.72799	0.21342	0.45044	-0.42935	2.8201
NG631189850	63	Male	0	1.0773	-0.61951	-1.0649	0.074174	-0.23259	-0.9878	-0.44496	-0.69979	0.44515	2.9488
NG535123822	49	Female	0	0.2978	-0.27104	-0.65107	-1.4012	-0.094994	-0.80517	0.088624	-0.50221	-0.13437	0.58398
NG080533954	55	Male	0	-0.44636	-0.33649	-1.7551	-0.23381	-0.11239	0.22133	0.4295	0.60235	0.43444	2.7783
NG500268528	28	Female	0	0.05238	1.687	1.2684	0.12461	0.22677	-0.22858	-0.60024	-0.53074	-0.042697	2.1124
NG165218313	34	Female	0	0.058845	-0.16255	0.31418	-0.75227	0.084981	0.5092	-0.58567	-0.0049539	-0.45821	1.5919
NG878541313	47	Male	0	0.97287	-1.4815	0.65039	0.027506	0.2868	-0.12036	-0.67217	-0.65853	-0.25325	3.1343
NG881709806	29	Female	0	-0.26652	-0.42541	1.1968	-0.98816	-0.56619	0.31943	0.29809	0.31897	-0.44649	0.95459
NG868799872	44	Female	0	0.0084789	-0.43761	-0.031421	0.11823	0.3011	-0.92902	0.27225	0.13686	0.045583	3.0611
NG939633535	38	Female	0	-0.077439	1.0513	1.1432	-0.65796	0.39107	0.79169	-0.29529	-0.3199	-0.51641	1.2238
NG423139494	47	Female	0	0.324394	0.0832148	0.365983	0.842308	0.0176233	0.406785	0.671641	-0.622258	-0.279191	4.9242
NG659459896	66	Female	0	0.13448	-0.022665	-0.42421	0.53791	0.4121	1.8069	0.3947	0.67807	0.19404	2.9726
NG113440049	50	Male	0	-0.64907	0.42845	0.60133	0.70017	0.32298	-0.0049485	-0.72415	1.0536	-0.16322	8.9005
NG008926053	49	Female	0.004	0.46943	0.19064	1.1628	-0.44572	0.35796	1.339	-0.63756	-0.39847	-0.40402	2.6943
NG101592601	45	Female	0	0.55734	-0.2795	-0.71012	0.85099	0.5515	-0.84799	0.47613	-0.22529	-0.11707	2.5283
NG174757610	52	Female	0	-0.37507	-1.0251	0.65136	-0.026473	0.094087	0.81024	0.37365	0.67916	-0.24797	4.9739
NG749404340	32	Female	0	-0.49165	0.49779	1.1504	-0.0073034	-0.2878	-0.0073576	0.93347	-0.023493	0.35942	1.7701
NG310467995	46	Female	0	-0.30698	-0.75284	-0.6549	0.042879	-0.34076	-0.61067	1.3243	-0.39947	0.5957	3.2671
NG738341385	40	Female	0	0.23137	-1.3228	-0.70293	0.46404	0.83542	-1.2265	0.2567	0.154	0.79074	3.0087
NG394072156	70	Male	0	0.6837	-0.41415	0.91922	0.88277	-0.10164	0.59038	0.63703	-0.81861	0.27442	2.9433
NG201603340	62	Male	0	0.45878	-0.29203	0.74481	0.034268	-0.11024	-0.15214	-0.30221	-0.54568	0.40152	3.9487
NG350711905	41	Female	0	0.52602	-0.39773	0.61255	-0.3652	0.0077579	-0.38398	0.068702	-0.097303	-0.44446	1.2876
NG385860067	44	Female	0	0.030479	0.69382	-0.17388	-0.16408	-0.15807	1.0463	-0.25786	0.32982	-0.48306	2.0254
NG957271689	44	Female	0	0.666	0.37993	1.3304	0.29082	0.634	-0.22789	-0.30946	-0.21863	0.1817	3.174
NG493175966	38	Female	0	-0.28827	0.47484	0.44695	0.079077	0.70494	-0.083349	-0.90077	0.016338	0.18763	1.6399
NG711965826	42	Male	0	0.45566	0.2175	-0.73679	-0.091445	-0.33601	0.207	-0.036252	-1.022	-0.74844	1.1722
NG661589916	56	Female	0	-0.35042	-1.4723	1.3448	-0.3792	-0.59756	0.14475	-0.46621	0.011541	-0.080289	6.1049
NG950023886	34	Female	0	0.42859	0.24256	-0.35868	0.25273	0.042438	1.1479	-0.52658	0.37387	0.15937	3.7364
NG804350058	60	Male	0	-0.78278	0.2667	-0.39427	-0.77715	0.021566	0.65484	-0.50998	-0.32618	0.32545	0.95169
NG263584497	29	Female	0	-0.29996	0.17607	0.15463	-0.24833	-0.40318	1.1914	-0.59391	0.056214	0.14143	1.3482
NG351694954	43	Female	0	0.69969	-0.1074	1.3683	-0.74298	0.7035	-0.152	-0.024731	-0.18709	0.34514	0.82033
NG913882629	47	Female	0	-0.44868	0.45434	0.70329	0.36761	-0.73185	-0.49975	-0.051711	-0.0020443	-0.1746	3.6184
NG705988369	45	Female	0	0.83058	-0.0634	-0.56399	0.35746	-0.20156	-0.50368	-0.29851	0.25879	0.71503	5.5777
NG525400425	58	Female	0	-1.5055	0.33369	-0.9627	1.2964	-0.15327	0.072507	0.009408	0.22298	0.42038	26.91
NG395089098	57	Female	0	-0.19249	0.57459	0.23701	0.55644	0.31804	0.012176	0.25912	0.58845	0.42295	2.7394
NG044388909	51	Female	0	-0.035067	0.40077	1.3199	0.21815	-0.59864	-0.24203	-0.2865	-0.28991	-0.53274	3.1918
NG910297949	48	Female	0	-0.14383	-0.0502	0.47073	-0.53051	-0.68665	1.4605	0.56743	0.16187	0.21758	2.106
NG307812372	41	Female	0	0.3485	0.16393	-0.87994	-0.14089	-0.38422	0.25228	0.73062	-0.6289	0.16414	2.2032
NG951703050	56	Female	0	-0.55106	0.27184	-0.26047	-0.45097	0.29606	-0.47249	-0.95308	0.71256	-0.50153	4.5113
NG649939149	46	Female	0	-0.71279	0.43262	-0.036542	-0.28039	-0.74086	0.12315	-0.18102	-0.28126	0.21129	4.7911
NG114186519	42	Female	0	0.35547	-0.72388	1.0197	0.35815	0.38105	2.0122	-0.29774	-0.18079	-0.41959	3.1308
NG015785260	53	Male	0	-0.2991	0.89177	-0.48612	-0.046811	0.13562	-0.34303	-0.1885	-0.37179	-0.079991	2.9301
NG718679810	65	Female	0	-0.22749	-0.45226	1.2428	0.14462	-0.15014	-0.79598	0.042786	-0.52537	0.043015	1.2883
NG403330171	38	Female	0	-0.64718	-0.049534	-0.2989	-0.2013	-0.098641	1.1345	-0.92851	-0.16261	-0.59795	3.4118
NG666179199	38	Female	0	-0.0277309	-0.638861	0.920305	0.526764	0.630336	1.47102	0.133753	-0.419625	-0.477876	6.5496
NG654852442	38	Female	0	0.75292	0.91958	-1.0987	0.78659	-0.68671	0.97179	0.011412	-0.0036028	0.14398	3.7602
NG878711568	29	Female	0	0.76423	0.013088	-1.2487	-0.17177	0.022624	-1.3252	-0.32455	0.48669	0.67312	1.6038
NG398347331	40	Female	0	0.042641	0.94605	-0.86634	0.84682	0.2089	0.52391	-0.99676	0.0099802	0.10078	3.9567
NG483827243	58	Female	0	-0.095041	-1.5394	-0.091359	-0.1611	0.19752	-0.11753	0.3275	0.056134	0.05665	5.128
NG995931513	40	Female	0	0.0772609	0.034422	1.55922	0.362474	-0.216513	-0.268491	0.0108402	-0.194678	-0.499334	1.9157
NG953284302	44	Female	0	0.83074	-0.56265	-1.1154	-0.18369	0.83642	0.62984	-0.16448	-0.35019	0.49544	1.5996
NG913216262	48	Male	0	-1.0756	-1.0886	-2.0337	-0.74896	-0.34591	-0.39193	-0.51429	-0.31259	-0.051627	2.2576
NG643936032	44	Male	0	-0.99864	-0.085027	1.3092	0.31858	0.81315	1.4497	0.027727	-0.41258	0.61784	2.5342
NG750376235	32	Female	0	-0.41342	0.06742	-0.23882	-0.39632	0.18136	-0.70839	0.90519	-0.035945	0.18329	1.7925
NG563031420	34	Female	0	-0.35637	-0.43264	1.2722	0.5018	-0.19658	0.27112	0.87569	-0.41334	0.11495	5.6066
NG422009409	57	Female	0	0.2365	0.25546	0.67182	-0.46985	0.22047	-0.50114	0.1643	-0.28387	0.26344	4.6271
NG012126796	51	Male	0	-0.58375	0.42424	-0.70971	-0.22595	0.39284	0.65109	-0.25867	-0.96728	0.43778	1.8259
NG263322381	56	Female	0	-1.459	0.31904	0.98664	0.41787	-0.1117	-1.3259	0.46512	-0.3749	0.19498	1.8184
NG356190636	48	Female	0	0.10233	0.20397	-1.0432	0.43913	0.025131	-0.39732	1.3693	-0.32626	0.14688	2.3145
NG328131561	30	Female	0	0.13953	-0.42746	0.72044	-0.78276	0.28989	1.787	-0.56299	0.47674	0.054452	0.68474
NG961264218	57	Female	0.004	-0.16568	0.65144	0.407	-0.024621	-0.6736	0.59613	-0.80586	0.31673	0.16311	3.4926
NG766302373	60	Female	0	-0.3374	0.078153	-0.88916	-0.019366	0.055892	-0.87419	0.22324	-0.027445	0.68827	2.2214
NG608410620	32	Male	0	0.67505	-0.25731	0.74586	0.81468	0.3337	0.1239	-0.10757	-0.41028	0.43866	7.7495
NG117874082	61	Male	0	0.73108	-0.091488	-0.7605	0.10373	-0.62215	-3.0927	0.73559	0.28382	0.14561	2.0281
NG830794465	55	Female	0	-0.43199	0.98783	1.2843	0.53647	-0.3521	0.28683	0.22534	-0.51754	0.45256	2.5392
NG831685137	32	Female	0	-0.12473	-1.4187	0.38324	-0.14727	0.42325	0.1959	0.75935	0.70629	0.077359	0.83204
NG692592360	45	Female	0	-0.1186	-0.03425	0.4547	-0.24229	-0.17453	-0.042695	-0.079188	0.09651	-0.43911	2.4503
NG846920873	34	Female	0	-0.11549	0.039567	-1.1106	0.49701	0.059118	1.0289	-0.071728	0.33952	-0.49305	4.3502
NG122334236	45	Female	0	0.13995	0.07451	1.2587	-0.62283	0.16336	0.68561	-0.64761	0.27164	-0.47871	0.88829
NG362251537	35	Female	0	0.3568	0.68063	-1.4107	-0.79865	0.2706	-1.1029	-0.062201	0.28229	-0.48214	0.70933
NG501426149	37	Female	0	0.0075815	0.41567	0.64913	-0.34116	0.17071	0.31356	-0.67901	-0.25265	0.34166	2.1979
NG731930614	30	Male	0	0.42157	-0.92199	0.83298	-0.91031	0.41356	1.1718	0.045194	0.35799	-0.42991	2.0339
NG222845204	43	Female	0	0.23054	-0.5749	0.25577	0.56908	-0.51445	-1.0526	0.13314	-0.0063518	-0.5556	3.6874
NG327774871	34	Female	0	0.6529	0.33644	-0.20802	-0.12693	0.50422	1.6279	-0.12409	-0.40281	-0.42191	2.9477
NG228775248	50	Female	0	-0.18817	-0.52929	-0.1115	0.30893	0.1626	0.38866	-0.2875	0.48719	-0.16576	3.2894
NG979354734	46	Female	0	0.4268	0.73947	1.0188	0.19872	-0.54065	-0.10836	0.049634	-0.34848	0.73277	3.2038
NG547958879	41	Male	0	0.3408	0.66168	1.1964	-0.30178	0.3849	1.6186	0.43994	0.37114	-0.063511	2.4831
NG953598005	49	Female	0	0.13788	0.23792	0.54637	-0.59147	0.29832	-0.62657	-0.23025	0.92692	0.25436	2.9068
NG695663150	NA	NA	0	-0.49094	-0.14284	1.0727	-0.64912	0.38489	-0.59674	-0.23958	-0.17814	0.35768	1.6539
NG154049317	49	Female	0	-0.88072	0.39678	0.28684	0.12286	-1.184	0.60206	-0.36956	0.25055	-0.055834	6.0393
NG647648397	55	Female	0	-0.92159	0.58649	1.3709	-0.27361	0.098968	-0.54006	-0.65675	-0.15133	0.2548	1.4541
NG178766631	38	Female	0	-0.42907	-0.18353	-0.54454	-1.2367	-0.13009	0.66095	0.65369	0.2056	0.19127	2.345
NG674569521	30	Female	0	0.20113	-0.74912	1.1204	-1.4313	0.12125	0.069835	1.2415	0.77801	-0.03924	0.34664
NG383696895	53	Female	0	1.0363	-0.13643	-0.049356	-1.167	0.020005	0.49287	-0.061533	0.22504	-0.24879	2.3908
NG898265180	40	Female	0	-0.3714	-0.62595	0.18238	0.35024	-0.30353	0.044174	-0.045051	0.11624	-0.45422	1.7705
NG766299636	24	Female	0	-0.49795	0.64859	-0.022801	0.11576	0.29627	1.1912	-0.25599	-0.58987	-0.39024	2.031
NG719881884	66	Female	0	-0.47495	0.27594	-1.2009	0.42101	-0.44468	-0.054515	0.01198	0.095593	0.36841	5.1211
NG477391322	54	Female	0	0.16208	-1.2514	-0.44171	0.9595	-0.35527	-0.18823	-0.60684	-0.16454	0.055959	4.7797
NG693383889	32	Female	0	0.047679	-0.40108	1.2179	-0.47914	-0.99243	-1.1965	0.41199	-0.14118	0.16212	1.999
NG376785522	27	Female	0	-0.78531	0.30434	0.093391	-0.047996	-0.42871	-0.21359	0.39319	0.53082	-0.77112	1.6766
NG666162523	31	Female	0	-1.2125	0.63489	1.4207	0.13276	-0.1731	1.5967	-0.2808	0.43422	-0.0035716	3.1601
NG776900771	51	Female	0	-0.21338	0.14795	0.33051	0.062116	-0.56022	-0.52955	0.32264	1.025	0.0022129	2.6106
NG455967560	65	Female	0	0.066259	-0.83186	0.76148	-0.74728	-0.48519	1.0748	0.60502	-0.53977	-0.19945	3.746
NG447946002	25	Female	0	0.6979	-0.039867	0.6038	-0.091621	0.80271	-0.33052	0.46532	0.0084883	-0.20032	2.3955
NG788474474	53	Female	0	-0.27528	0.2842	-0.069355	-0.49777	-0.2204	0.39643	0.21852	-0.54039	0.26298	1.1056
NG879180840	58	Female	0	-0.14896	0.81264	0.064794	-0.11625	-0.31728	-1.736	0.47858	0.24419	-0.63257	3.507
NG631740481	30	Female	0	0.22656	-2.206	-1.4932	-0.44992	-0.01136	-1.2864	-0.054056	-0.23899	-0.026884	1.1019
NG674487095	69	Male	0	0.71753	-1.3883	-0.84765	-0.081147	0.092338	-0.96155	-0.8928	-0.30149	0.41378	1.8126
NG225093376	66	Female	0	-0.25617	-1.0313	0.78989	1.534	0.59236	-0.72369	0.0069154	0.067933	0.49251	3.3191
NG593856992	32	Female	0	-0.20357	-0.47978	-0.84998	-0.34629	-0.47321	-0.96001	0.8516	-0.32826	-1.049	2.3351
NG034628208	38	Female	0	-0.23885	0.59303	-1.5313	0.35009	-0.1473	-0.66642	-0.46146	0.66386	-0.45886	4.0218
NG899972180	56	Female	0	-0.41351	-0.90018	-0.66396	0.042144	0.23528	-0.53294	0.61495	-0.068413	-0.45684	1.8417
NG502864969	57	Female	0	0.37398	0.003655	-0.6569	-0.1981	-0.040701	0.86798	0.26368	0.43997	0.074389	3.7755
NG907953444	52	Female	0	0.13298	0.48023	-0.83899	0.096627	-0.18218	-0.53701	-0.35801	-0.06522	0.48953	2.2163
NG336606164	64	Female	0	-0.60582	0.61125	-0.6539	-0.27695	-0.3345	-2.1881	-0.34064	-0.051387	0.064141	2.6984
NG039233205	25	Female	0	-0.38755	1.4476	-0.77028	-0.64393	0.29279	-1.0205	0.37175	0.67789	0.55861	1.1787
NG255227713	52	Female	0	0.090803	0.12687	0.20339	-0.084934	0.064308	0.052619	0.35325	0.43468	0.0055158	5.3246
NG803559473	NA	NA	0	0.67566	0.82135	0.44842	-0.10624	-0.46602	-0.45521	0.097406	0.12137	0.17309	3.6891
NG103829724	69	Male	0	-0.07136	-0.10212	1.0872	-0.41459	-0.0072461	-0.1806	0.034105	-0.61069	0.19735	1.106
NG297743515	30	Male	0	-0.31104	0.086849	1.8205	0.46794	-0.43834	2.2056	-0.28994	-0.017372	0.15693	2.1589
NG624107880	37	Female	0	-0.45581	0.88868	0.49574	-0.13268	-0.32063	-0.026483	-0.69884	0.10975	0.41574	3.0191
NG446964217	27	Female	0	-0.42444	0.61496	0.72663	-0.33054	0.069795	-0.1841	0.62989	1.2121	-0.79998	0.85179
NG946663419	34	Female	0	0.58261	0.44247	0.26883	-0.27869	0.031224	1.227	-0.18795	-0.053387	-0.81131	3.2256
NG073291320	37	Female	0	0.3444	-0.085529	0.99192	0.13561	-0.49379	-0.26741	-0.78539	0.38055	1.0661	2.5605
NG546737161	55	Female	0	-0.0043146	0.30775	-0.75344	0.2224	0.11755	1.9899	-0.27824	0.066239	0.45145	1.8549
NG177752761	63	Male	0	-0.70442	1.1407	-1.0727	0.67252	0.30302	-0.1958	-0.79906	-0.86552	0.61856	3.1024
NG081974146	37	Female	0	0.4269	0.48693	0.95586	0.22361	0.58004	-0.64672	1.0771	-0.20059	-0.81457	5.9151
NG973224507	33	Female	0	-0.59122	-0.1709	0.24081	-0.33355	0.18399	-0.5081	-0.039329	-0.67109	0.47446	3.0504
NG569791873	44	Male	0	0.17821	0.22722	-1.6236	-0.69125	0.53179	-0.25543	-0.060842	0.025674	1.086	2.4358
NG464259894	52	Female	0	-0.45887	0.030186	-0.055721	-0.84148	-0.0064723	-0.8968	0.80895	0.14258	0.47599	1.579
NG801216985	46	Female	0	0.35011	0.13947	0.52906	0.28731	0.50874	2.4963	-0.27191	-0.66172	-0.58101	5.8476
NG893618061	54	Female	0	-0.45103	-1.7629	0.31907	1.0041	0.058913	1.2094	0.41117	0.074687	0.308	3.8603
NG944584765	65	Female	0	0.53586	-0.7916	-0.29809	-0.65253	0.44148	0.22894	0.19615	-0.046241	0.8981	4.249
NG351568698	57	Female	0	0.028199	-0.18314	0.17002	-0.6155	0.03703	-0.84202	-0.75388	0.1815	-0.13513	1.9416
NG037461528	46	Female	0	0.23434	0.13998	-0.34147	0.36151	-0.23525	0.13272	0.15581	0.074244	-0.077834	6.5906
NG949202755	51	Female	0	-0.98505	-0.23809	1.1589	-1.9113	0.50695	0.84909	1.695	-0.020665	-0.13394	2.0617
NG242456856	31	Female	0	0.31076	-0.54709	-0.58318	0.064693	0.079473	1.1581	-0.42618	0.034659	-0.24791	4.5922
NG156989496	27	Female	0	-0.33371	-0.30011	-0.30785	1.0031	-0.35223	-0.34283	-0.77185	-0.18554	-0.13045	5.4329
NG859245528	49	Male	0	0.067346	-0.35867	0.50397	1.3559	0.38489	-0.046535	1.0775	-0.4732	-0.65179	3.8362
NG657170580	59	Male	0	-0.42684	-0.45484	-0.7237	-0.59401	0.30199	0.64294	-0.44404	-0.62486	0.58949	1.5583
NG308744168	51	Female	0	-0.84239	0.89318	0.23813	-1.3292	-0.041232	-0.37796	-1.4336	-0.52109	0.36079	0.89844
NG215855794	40	Female	0	-0.078584	0.45187	-0.098764	0.45739	-0.90457	-0.22263	-0.072789	0.3121	0.37587	3.3737
NG360290314	53	Female	0	-0.49805	-0.27338	-0.76611	-0.99713	-0.036166	1.258	0.48938	0.51369	-0.25938	1.0597
NG434546718	36	Female	0	0.58425	-0.037878	1.0392	-0.037117	-0.2039	0.60258	-0.78832	-0.53518	0.42898	1.24
NG032084290	57	Female	0	0.39639	-0.73767	0.17912	0.17812	-0.26786	-0.79616	-1.0104	0.055052	0.89065	1.3047
NG250848192	50	Female	0	-0.37786	-0.57204	0.71473	0.0085059	0.039628	0.35709	-0.20241	-0.18708	0.38689	1.9298
NG023582758	53	Female	0	-0.32239	-0.95832	0.63	-0.23	-0.57983	0.72956	0.5992	0.66877	-0.55088	1.4434
NG516322199	27	Female	0	0.62847	-1.0218	0.010122	0.1795	0.33651	0.13327	-0.47488	0.32997	0.085324	5.0091
NG644356870	51	Female	0	0.26869	-1.0994	1.2848	-0.068034	0.035353	1.2983	-0.29636	-0.088325	0.17758	2.2802
NG537349960	59	Female	0	0.57283	-0.45256	-0.72645	-0.4946	-0.52352	-0.60351	1.21	0.74131	-0.44197	3.7133
NG318660799	44	Female	0	0.48914	-0.43071	1.4914	-0.24294	0.59394	-0.72468	0.18419	0.33183	0.37057	2.3933
NG516733880	37	Female	0	0.20467	-0.057117	-1.0288	0.57315	0.33822	-0.044837	-0.187	-0.53165	-0.010327	2.4402
NG351822104	35	Female	0	0.57983	0.65354	0.92362	0.61377	0.85671	1.3213	-0.014013	-0.13914	-0.11176	3.4136
NG025119512	52	Female	0	-0.34943	-0.23277	0.36001	0.02924	-0.8013	1.0236	0.55064	0.20127	0.59025	3.3065
NG535297546	45	Female	0	0.036701	-0.15705	0.2927	-0.47701	-0.16473	-1.3015	-0.19221	-0.089292	0.58936	2.3626
NG293841529	59	Male	0	0.629	-0.91891	0.18154	0.19048	-0.25262	-0.70918	-0.40744	0.48745	-0.24765	2.5994
NG312258487	72	Female	0	0.16683	-0.38025	1.7516	-0.2349	0.20249	0.21261	-0.52438	-0.044981	-0.37754	1.9775
NG215530632	35	Female	0	0.28153	-0.26704	0.17475	0.47335	0.47056	-0.16743	-0.10772	-0.27905	0.2233	3.6548
NG798952040	57	Male	0	-0.0097468	1.0089	-0.54964	-0.42494	-0.13057	-1.9135	0.44435	0.12558	-0.27806	2.3417
NG620893679	65	Female	0	-0.37084	-0.04197	-0.97827	0.37288	-0.17072	0.21335	0.25654	0.088229	-0.74708	6.4254
NG863957133	65	Female	0	-0.96143	0.83024	1.1875	-0.44321	0.036873	0.59097	-1.0919	-0.062846	0.50931	3.2246
NG099601283	47	Female	0	0.87297	0.78595	0.16506	0.84914	0.021038	0.039783	-0.13832	-0.23556	-0.12258	5.2252
NG877756705	55	Female	0	0.81587	-0.77133	0.27493	-0.6387	0.92781	-0.83832	0.0010131	-0.30162	-0.32915	1.504
NG578027117	31	Female	0	0.98759	1.0882	-0.9519	0.35715	-0.28173	0.46478	0.43307	-0.021268	0.17933	3.9301
NG543781477	38	Female	0	-0.18735	0.035833	-0.15814	-0.32229	-0.14344	-1.1968	0.36438	0.20279	-0.40645	2.1796
NG253951554	35	Male	0	0.55652	0.055275	-0.97505	0.098714	0.12495	0.0464	-0.37334	-0.24534	0.50677	2.1946
NG942481648	42	Female	0	-0.46408	0.57812	0.79233	0.23401	0.30129	1.3703	0.6509	0.11464	-0.3709	2.8151
NG043867425	46	Female	0	1.2101	0.40227	-0.30173	-0.53613	-0.096744	0.86891	-0.48803	0.53303	0.13707	2.293
NG632249598	54	Female	0	-0.10528	0.40587	1.6125	-0.7754	-0.37312	-1.4262	-0.5022	-0.27271	0.46915	1.1044
NG141771023	71	Female	0	-0.41598	0.083632	-0.70568	-0.87336	-0.023658	-1.2851	-0.054603	-0.11617	-0.21956	1.2822
NG435518126	37	Female	0	0.12529	0.79872	-1.1932	-0.32959	0.032432	1.2624	-0.71926	-0.012299	0.91483	2.1536
NG255972469	46	Male	0	0.011029	-0.388	-0.59924	0.0082473	0.32997	-0.49569	-0.11343	-0.45145	0.26859	1.1272
NG578468361	47	Female	0	-0.3721	-0.58176	0.72149	0.68304	0.55626	0.47768	-0.2239	-0.054361	0.033674	1.406
NG349030872	51	Female	0	0.29666	-0.37702	1.5046	0.018829	0.047896	1.7523	0.44687	0.31472	-0.16466	1.6099
NG838746931	59	Female	0	0.74792	-0.79794	0.54825	-1.0122	-0.53266	-0.86741	0.88503	-0.21768	0.29601	1.5864
NG017295193	30	Male	0	0.32728	0.36788	-2.0037	-0.56532	-0.34258	-0.67224	-0.13205	-0.51511	-0.14172	1.4586
NG797095698	39	Female	0	-0.20463	-0.20224	0.056134	-0.41126	0.49106	-0.65347	0.014421	-0.17562	-0.13344	3.5053
NG430866802	50	Female	0	0.83553	0.16713	1.4788	0.37576	0.58662	1.3338	0.49143	-0.45828	0.00064679	2.3222
NG490116047	47	Male	0	-0.22544	-0.51554	-0.68517	0.73917	-0.3673	0.26792	0.36834	-0.012051	0.078983	9.2826
NG726569119	41	Male	0	0.59073	0.88502	1.3672	0.33485	-0.17759	0.94702	-0.41902	-0.56519	-0.44673	6.864
NG619306043	61	Male	0	0.36418	1.4491	0.48432	0.11394	-0.31179	0.58415	-0.21158	0.22402	-0.65504	3.1406
NG980730448	72	Female	0	-0.094521	-0.3789	-1.8024	-0.64905	-0.042999	-0.36062	0.4777	-0.11514	0.39888	2.9838
NG912384959	32	Male	0	-0.93964	1.3946	-0.76303	0.12665	0.62524	1.0887	0.73389	-0.78615	-0.13775	5.0258
NG305497533	56	Female	0	0.66006	-0.36541	0.32205	0.20705	0.46859	0.12961	-0.33218	-0.090373	0.13351	5.4182
NG011585913	45	Male	0	-0.77752	-0.4239	-0.39825	-0.21673	0.55292	0.80572	0.3301	-0.36741	0.11907	1.2669
NG650129923	56	Female	0	-0.32714	0.30263	0.0090297	-0.53209	-0.28367	-0.93383	0.69404	-0.041855	0.37986	2.2484
NG002964273	36	Female	0	0.831177	0.128398	0.100173	-0.129012	0.683713	0.412506	-0.403974	0.387844	0.250814	3.2817
NG164738225	30	Female	0	-0.095308	-0.28284	0.097364	-1.0148	-0.43505	0.60176	-1.5409	0.36892	-0.51181	1.4404
NG457318380	62	Female	1	-0.63676	0.41584	0.016886	-1.9123	0.19996	1.3574	-0.048738	0.0028607	0.4651	1.3149
NG027249656	36	Male	0	0.767744	-0.0264201	-1.4311	0.0635225	0.501724	0.457117	-0.614647	0.464863	-0.0452961	2.468
NG149878143	44	Female	0	1.4032	-1.5177	-1.2912	0.031114	0.6256	-0.0020144	1.0745	0.19948	-0.45443	3.3103
NG301927608	54	Female	0	0.24206	1.0453	0.10369	0.35427	-0.26399	-1.2424	0.074221	-0.045748	-0.043517	2.5809
NG799378242	49	Female	0	-0.31907	0.72939	0.46606	-0.13299	0.27309	-0.74026	0.80976	-0.0064416	0.45494	2.1426
NG369276055	58	Male	0	0.3452	0.21401	1.2059	0.098043	0.35234	0.65672	-0.45718	-0.39061	0.13952	3.3959
NG035017256	46	Female	0	-0.022418	-0.31019	0.83858	1.7029	0.0098632	0.03954	0.13991	-0.60805	0.3004	5.658
NG244513970	54	Female	0	-0.71046	-0.13428	0.37778	-0.93894	0.25752	1.5558	0.91595	0.78474	-0.34403	2.8474
NG055830736	39	Male	0	0.47012	-0.45657	0.91398	-0.8669	-0.1897	0.061359	0.32066	-0.65101	-0.15315	1.3154
NG219804195	42	Female	0	-0.85701	0.84583	-0.46149	-0.17859	-0.39257	-1.0642	1.0382	0.4821	-0.25387	1.6764
NG852071009	34	Male	0	0.67783	1.1425	0.80396	-0.73146	0.12546	0.40802	0.28175	-0.25316	0.2479	2.0159
NG952227241	67	Female	0	-0.44778	0.069499	-0.81222	0.55819	-0.25235	-0.14732	-0.039897	0.55477	-0.24731	15.088
NG199407099	53	Female	0	-0.54508	-0.80122	0.85328	1.281	0.41948	-0.21816	-0.36676	-0.39494	0.18355	6.0482
NG426331799	38	Female	0	0.5128	0.55862	0.34313	0.39483	-0.58051	-0.92922	-0.38336	-0.096163	0.00023816	4.1559
NG583492970	51	Female	0	0.14104	0.96095	-1.3032	0.36392	-0.13919	0.71664	-1.1365	-0.39766	-0.1742	3.9638
NG670984891	52	Female	0	-0.7661	0.74389	0.69603	0.1767	0.17129	0.49062	-0.018955	-0.16889	0.6483	2.3771
NG604446776	50	Female	0	-0.55836	-1.131	0.77239	0.69613	0.080589	0.49972	-0.67814	-0.5453	-0.32196	5.5048
NG203755816	29	Female	0	-0.067745	0.57706	-0.72616	0.14486	-1.2978	-0.53763	0.24011	0.21713	-0.33255	2.948
NG169852910	43	Female	0	-0.17784	0.38444	1.6485	0.99795	0.098357	-0.34954	0.057802	-0.14068	-0.53004	7.4335
NG602428090	54	Male	0	0.35514	1.2509	-0.32123	0.067774	-0.0031189	1.9409	0.090646	-0.32375	0.33334	5.1094
NG547800206	47	Female	0	1.1423	0.18805	0.58649	0.94916	0.96751	-0.064608	0.72689	-0.17577	-0.4552	2.4494
NG821293952	41	Female	0	-0.1952	-0.037896	1.424	-0.0020439	-0.10602	-0.77653	0.42008	0.2443	-0.36027	3.8024
NG077875621	43	Female	0	-0.64626	-0.19824	-0.63609	0.42896	0.26297	0.011037	0.66769	-0.45938	0.24902	3.3132
NG719732035	52	Female	0	0.053582	-1.9224	0.14813	0.18521	0.65678	1.6473	-0.025228	0.072998	-0.55977	3.5703
NG553754380	48	Female	0	0.96569	0.98444	-1.7281	0.65058	0.29484	1.5193	0.20336	0.32866	-0.23207	6.5434
NG578804115	42	Female	0	-0.14348	-0.31502	-0.037599	-0.48394	0.30626	0.40542	-0.2281	0.017921	-0.25313	2.5199
NG282900463	57	Female	0	0.32136	0.54216	0.10747	1.0172	-0.086518	0.002441	0.31052	0.22749	0.22598	4.0418
NG047597062	65	Female	0	-0.5877	-0.20837	-0.5698	-0.59336	-0.60441	-0.56535	-0.63359	-0.35514	-0.53749	2.7742
NG013977337	29	Female	0	-0.4117	0.081431	-0.11226	0.68539	-0.48479	-0.60581	-0.52796	0.47588	0.43587	2.8529
NG793639056	38	Female	0	-0.18791	0.095667	0.88279	0.064001	0.7761	0.62313	0.35603	-0.32967	0.22286	1.6606
NG770580248	48	Female	0	0.66326	1.4376	-0.043333	-0.91104	-0.062441	-0.80782	-0.37617	-0.07281	-0.044424	1.0983
NG737285681	52	Female	0	-0.23771	0.08886	-0.917	0.32099	-0.45522	0.11169	0.56167	-0.063047	0.91565	2.8284
NG924004061	31	Female	0	-0.9794	-0.0065668	0.05233	-1.2644	-0.28773	-0.60433	-0.20829	0.085902	0.0096771	0.75949
NG053646909	52	Female	0	-0.46761	0.45771	-1.1012	-0.25351	-0.62797	0.20223	0.17803	-0.1061	-0.4163	3.2085
NG715162578	31	Male	0	0.051258	-0.15857	1.1549	-0.50774	-0.22442	-0.019378	-0.3924	-0.42775	0.76217	1.5338
NG639232826	48	Female	0	-0.63019	0.34454	-1.2832	0.42839	-0.2618	-0.041933	0.080998	0.033349	-0.05621	3.3538
NG555756367	37	Male	0	-0.24813	0.027607	-0.34103	0.33585	-0.051345	0.97319	-0.49244	-0.41481	0.10363	4.8201
NG471531146	52	Female	0	-0.17591	-0.13147	-0.59776	0.12117	-0.34876	1.5668	0.43366	-0.28893	-0.39998	4.6523
NG782075383	37	Male	0	-0.069705	-0.26014	-1.5574	-1.1738	-0.22	1.4762	0.25581	0.17642	0.4401	2.2247
NG217255163	57	Male	0	-1.0614	-0.097148	0.48617	0.57869	0.22539	-0.084796	0.21378	0.65394	-0.36829	7.1338
NG744479862	47	Female	0	0.050756	-0.5034	-0.46544	-0.56566	-0.060956	0.055628	0.22027	0.24248	-0.65311	2.0498
NG769460994	24	Female	0	0.39744	-0.40389	0.025047	-0.53206	0.089474	-0.34742	-0.63187	-0.47323	0.41417	2.4357
NG945810004	56	Female	0	0.46575	0.82343	-0.31301	-0.9936	-0.016555	-0.058136	-0.40472	0.13146	0.39228	0.97606
NG298978124	33	Male	0	-0.017785	-0.041109	-1.204	-0.60228	0.10225	0.54655	-0.13026	-0.18464	0.13503	2.0385
NG287393630	54	Male	0	-0.62839	0.24286	0.27952	0.15129	0.21013	1.1655	-0.79957	0.1607	-0.64944	1.9645
NG852645885	47	Female	0	-0.16166	0.0012318	0.55629	-0.59141	0.14551	1.3366	-0.21933	0.25957	-0.019552	1.9562
NG615923947	49	Female	0	-0.10621	0.35337	0.50111	0.11491	0.18405	1.1069	-0.029799	1.1097	-0.40214	2.2418
NG634169151	48	Female	0	-0.41209	0.28884	-0.29777	-0.12204	-0.42074	-0.55919	-0.56083	0.22283	0.42794	7.8173
NG825009274	67	Female	0	0.25749	0.55521	-0.031977	0.21749	0.8466	0.58333	0.23285	-0.00049851	-0.27349	3.1678
NG921750394	67	Female	0	-0.33793	0.45698	-0.89962	0.14827	-0.44853	-0.47367	0.97524	0.68873	-0.16614	2.4831
NG170660381	57	Female	0	0.41849	-0.70304	0.1881	0.63876	-0.09088	-0.47069	-0.087705	0.29067	0.23834	4.8182
NG681720407	35	Male	0	0.28243	-0.53998	1.2151	-0.56944	-0.47723	0.26419	0.30778	0.23698	-0.43461	1.9084
NG864837134	27	Female	0	0.38748	-0.91242	-1.0447	-0.30635	0.88118	2.2254	-0.11038	0.14138	-0.21536	1.9376
NG904849637	28	Female	0	0.68304	0.12939	0.80223	0.50953	0.62707	0.17013	1.0137	-0.030922	-0.41982	3.4104
NG546116682	28	Female	0	-0.31003	-0.17737	0.5586	-0.019427	-0.26138	-0.086809	-0.25897	-0.099347	-0.66731	1.8786
NG690696553	42	Female	0	0.063078	-0.52781	0.89378	-0.91883	0.37345	-0.049412	0.88901	0.54021	-0.047669	1.2771
NG187035261	42	Female	0	0.16739	-0.2127	0.85474	-0.32023	0.10827	0.13967	-0.13062	0.44733	-0.79178	2.3956
NG041554557	27	Male	0	-0.29394	-0.52004	-1.59	0.90713	0.15883	1.0259	-0.07635	-0.037533	0.37074	3.6677
NG796628835	42	Female	0	-0.07716	0.26348	0.10534	-0.38872	0.17595	-1.0648	-0.17998	0.21512	-0.45841	3.5919
NG532911099	39	Female	0	-0.40728	0.31237	-0.55792	-0.94972	0.073465	-0.70032	0.38046	-0.27194	0.14647	1.2898
NG384072780	33	Male	0	0.69864	0.60765	-0.60708	-0.3153	0.78199	0.33061	0.76181	0.64085	-0.040842	1.7347
NG259542304	49	Female	0	0.73892	0.049925	0.45539	0.79366	-0.033475	0.91382	-0.58898	-0.26675	-0.030221	1.808
NG397236416	48	Female	0	-0.12119	-0.31573	-1.5282	-0.063267	-0.0178	-0.56959	0.39237	0.72555	0.058053	1.4649
NG013801024	33	Female	0	-0.80825	0.0066406	1.7171	-0.11017	0.19674	1.1902	-0.17081	-0.51823	0.88835	1.811
NG388900058	30	Female	0	-0.13468	-0.77456	0.089116	-0.88163	0.090637	0.0036572	-0.65581	-0.021556	-0.093197	1.2583
NG684704209	43	Female	0	0.028474	-0.6969	-0.39113	0.2759	0.344	-0.71196	1.0496	-0.36102	0.33284	3.0021
NG010543239	44	Male	0	0.10893	0.10099	-0.77044	0.50285	0.76201	-0.25151	0.65871	-0.32319	0.28174	4.2012
NG492941632	33	Female	0	-0.027305	0.16351	-1.4521	-0.45482	0.19584	-0.86309	-0.1249	0.32201	-0.43018	1.1369
NG461295263	61	Male	0	-0.1589	0.14024	-0.085021	-1.4963	-0.013697	0.14349	-1.0911	-0.51358	0.69923	1.0225
NG311293073	31	Female	0	0.43732	0.33205	1.5857	-0.61437	0.1245	0.31704	0.6304	0.57267	-0.18485	1.7123
NG887405577	58	Male	0	0.090562	0.577	-0.89866	0.013578	0.019898	0.37042	-0.079467	0.41614	-0.17379	4.5442
NG621514860	NA	NA	0	0.072759	0.067006	0.33478	1.0166	-0.07405	-0.028711	-0.036536	0.21865	-0.83092	3.3473
NG668466956	58	Female	0	-0.27395	-0.55161	-0.83811	0.47381	-0.9856	-0.0021322	-0.011833	-0.28351	0.18885	2.1318
NG821757957	42	Female	0	-0.10346	1.0813	-0.7047	0.72376	0.19996	-0.5742	-0.036753	0.18145	0.18238	4.2761
NG553702314	34	Female	0	0.48735	0.57648	-0.18863	0.19451	0.15983	0.31044	-0.12852	0.10154	-0.1701	2.6564
NG215672198	42	Female	0	-0.30323	0.0028432	-0.92201	-0.19538	0.54999	0.042446	0.22737	-0.089321	0.47023	4.4832
NG617736902	32	Male	0	-1.0759	-0.6495	1.1323	0.14393	0.32358	-0.80009	0.58003	-0.59023	-0.26613	1.3846
NG534468544	36	Female	0	0.60611	-0.87937	-0.64448	0.41612	-0.38221	0.19021	0.85347	-0.30519	-0.31403	5.8518
NG884633406	51	Male	0	-0.94278	-0.28117	1.7261	-0.61022	-0.67436	0.14449	0.23461	0.015288	-0.50876	1.3805
NG674400892	56	Female	0	0.12763	0.62614	0.73505	-0.67096	-0.36968	0.5198	0.026102	0.47449	0.25729	1.7095
NG295932855	42	Female	0	-0.21714	-0.22624	0.74749	-0.24647	-0.0081578	-0.18985	-0.7882	-0.10739	-0.37033	1.6212
NG921447984	38	Female	0	-1.1518	-1.007	-0.12185	-0.2094	0.16948	0.74248	-0.20865	-0.18964	1.4877	0.61155
NG654843795	38	Female	0	-0.71991	0.028461	-1.4413	0.47151	-0.057981	-0.27535	0.20044	-0.35923	-0.051453	1.3839
NG688716985	28	Female	0	0.82902	-0.19258	1.1931	-0.15175	0.75334	0.63936	0.0031748	-0.46405	-0.071199	1.9834
NG827339233	25	Female	0	0.4251	-0.265	-1.2174	0.061987	0.024843	-1.4188	-0.093849	-0.6334	-0.45063	4.2256
NG480873013	66	Female	0	0.19999	0.96624	0.47074	0.23928	0.11627	-1.0873	0.44034	-0.20192	-0.91494	4.8207
NG639093375	52	Female	0	0.54228	-0.71583	0.80019	0.35609	0.29264	-1.7513	0.047153	-0.15335	0.31957	2.8989
NG124403793	51	Female	0	-0.36486	0.27358	-0.32866	-0.18133	-0.2798	0.37083	-1.1888	-0.11497	0.80748	2.1877
NG780660951	52	Female	0	-0.51275	-0.36919	-0.59464	0.5735	-1.1673	-0.067613	-0.2305	-0.19273	0.65607	4.7223
NG576908534	55	Female	0	-1.02087	0.179551	-0.0353234	-0.685935	0.165273	-1.1986	-0.36795	0.292027	-0.433666	1.8293
NG926728971	48	Female	0	0.28211	0.29779	-0.29198	0.90143	-0.48547	-0.41466	0.84358	-0.19226	0.44217	5.6567
NG069847452	69	Male	0	-0.73209	-0.027452	-1.6024	-1.398	0.15196	-1.0626	-0.31756	0.26713	0.096341	1.5658
NG102053717	37	Female	0	-0.037462	0.18942	-1.9343	0.30859	-0.45387	0.79067	-0.11138	-0.10973	0.42081	2.4387
NG231990998	59	Female	0	0.076336	0.02073	1.0302	0.36554	-0.44149	0.00031411	0.037021	0.066031	-0.33796	2.7913
NG297025408	36	Female	0	0.23756	0.84494	-0.031572	-0.14326	0.34236	0.05815	1.0985	0.20793	-0.34939	2.8495
NG878675019	66	Female	0	-0.12325	-0.13644	0.89693	-0.042362	0.39355	1.2077	0.75075	0.93214	0.11058	3.385
NG608089430	39	Female	0	-0.27887	-0.19114	1.0136	0.15093	0.93436	1.0243	-0.42108	0.46355	-0.24282	3.1628
NG536656164	57	Female	0.004	-0.0066401	0.4807	0.25834	0.44113	0.24628	1.1759	-1.125	0.54747	0.036782	4.59
NG915338962	26	Female	0	0.35536	0.15063	0.89022	0.37153	-0.083164	-0.50466	0.53394	-0.18649	0.21753	2.1801
NG186883047	50	Female	0	0.16904	-1.0276	-0.64277	0.16164	0.22995	-0.10108	0.21699	-0.0218	0.23195	2.8984
NG287409524	70	Female	0	1.4513	-0.36801	-0.81894	0.6016	0.49504	0.559	-0.29962	-0.3791	-0.1223	3.3231
NG045242400	46	Female	0	0.84182	0.35117	0.70386	0.90023	-0.14005	-0.90134	0.98462	0.22136	-0.24878	3.7934
NG776371532	59	Male	0	0.4339	0.14778	-0.83769	-0.71877	0.30931	-0.29947	-0.10661	0.48412	0.19492	0.73672
NG007088444	41	Female	0	-0.66529	-0.74054	-0.71632	-0.37799	-0.014331	-0.58034	-0.10692	-0.61844	0.026149	3.6712
NG996248677	43	Female	0	0.082631	-0.70022	-0.5753	-0.29729	-0.23474	-0.093842	0.69966	-0.051369	0.13502	1.3603
NG171236095	30	Female	0	-0.99268	1.298	-1.042	0.48188	-0.47923	-0.37699	0.019336	-0.27173	0.27397	1.9217
NG905717144	57	Female	0	0.04527	-1.189	-0.9583	0.57544	-0.1791	-1.3987	0.55892	0.19565	-0.2417	5.0039
NG087696552	57	Male	0	0.29855	-0.53398	-0.79467	-0.27992	0.098489	-0.66397	-0.38785	-0.21573	-0.45503	7.1792
NG820087885	55	Female	0	-0.546	-0.54769	0.32932	-0.44417	0.50886	-0.41652	0.10265	-0.1112	0.56546	6.4433
NG555731024	42	Female	0	0.08198	0.071164	-1.0313	0.4206	0.16638	-0.21788	-0.19693	-0.26237	0.60234	2.9082
NG389917674	43	Female	0	-0.10909	-0.34028	-0.86046	0.34819	0.30043	0.099729	-0.044996	-0.023588	-0.14537	4.3896
NG339546514	39	Female	0	-0.50826	0.20481	-0.28026	0.076457	-0.33021	0.94058	0.55457	0.49195	-0.076701	1.74
NG756146005	40	Female	0	-0.85834	-1.2532	0.8489	0.55257	0.56732	-0.18779	-0.58655	-0.69731	0.50211	6.6617
NG731644255	30	Female	0	-0.75669	-0.85749	0.73704	-0.44152	0.80973	-1.0974	0.11641	-0.18989	0.58781	2.3201
NG534781225	25	Female	0	0.35759	-0.058488	-0.46623	0.41519	-0.15975	0.37265	-0.32377	-0.41144	-0.11944	2.2115
NG672469073	35	Female	0	-0.28641	0.55607	0.14412	-0.35485	-0.29014	-0.69097	-0.28972	-0.56898	0.18386	2.0058
NG059594066	27	Female	0	-0.3173	-0.7646	0.038219	0.39448	-0.24687	-0.53538	0.49975	0.083259	0.33326	3.4655
NG173287481	39	Female	0	0.24361	-0.39709	0.37261	-0.088273	0.38565	-2.0722	-0.29393	0.33265	0.17866	1.9684
NG438628366	36	Female	0	-0.25758	1.183	1.6285	0.3749	-0.55315	0.96995	-0.73636	-0.752	-0.30513	2.5348
NG522809615	31	Female	0	-0.7775	1.438	0.32471	-0.54866	-0.69166	1.0396	0.62124	0.098758	-0.0063825	2.4951
NG716253513	55	Male	0	-0.46308	0.47295	-0.60034	-0.40771	-0.25196	0.175	1.3049	0.87911	-0.29066	1.5543
NG237079962	23	Female	0	-0.16378	-0.10235	-0.32385	0.077388	-0.92141	-0.59962	-0.091179	0.59215	0.068737	2.5454
NG738967506	66	Male	0	0.16414	0.028422	0.86822	0.19417	0.2419	1.6679	0.62684	0.25001	-0.14437	1.8635
NG492087489	27	Male	0	-0.40444	-0.027992	0.94898	1.3002	0.40484	1.0084	0.16356	-0.3338	-0.020182	3.5248
NG947719624	44	Female	0	-0.18931	1.0186	1.2871	-0.31427	0.4482	1.2212	-0.4423	-0.1727	0.0027161	2.0195
NG249177808	42	Female	0	0.33679	-1.2055	-0.48041	0.068991	0.11085	-1.2808	-0.5875	0.15492	0.60354	3.0858
NG366025187	42	Female	0	-0.47366	-0.0091565	0.75226	0.35508	-0.34719	0.23419	-0.32426	-0.1741	0.075	3.499
NG236464114	60	Female	0	0.99426	-1.3346	0.99746	0.22059	0.89406	-0.056468	0.42251	0.36551	0.070694	1.746
NG328561235	29	Female	0	0.22669	-0.19041	-0.83152	0.36916	-0.21383	0.51152	-0.34858	-0.13464	0.66355	3.3254
NG467279485	49	Male	0	0.21577	-0.36874	1.7905	-0.26474	0.80407	0.25796	-0.70938	0.31621	-0.38094	3.6543
NG573358946	37	Female	0	-0.65744	-0.084784	-1.5317	-0.11102	-1.1068	2.2824	0.51718	-0.3233	-0.41428	1.7021
NG254585005	52	Female	0	-0.80176	-0.18115	0.77331	-1.1229	-0.023532	-0.47911	-0.047899	-0.3698	-0.51506	0.86833
NG172339088	32	Female	0	-0.21285	0.26244	0.68835	-0.6913	0.56531	0.31575	-0.53079	0.0042586	0.11113	0.92579
NG177669448	33	Female	0	-0.25053	-0.045453	-0.7438	0.57012	-0.32481	1.1102	0.4539	-0.10248	-0.73334	2.9716
NG963873842	42	Female	0	0.26635	-0.41446	-1.0869	1.0744	-0.20409	0.43935	0.53269	0.047117	-0.51203	2.8932
NG803777373	35	Female	0	0.10334	0.77403	-0.67241	1.6523	-0.59382	1.4586	0.16749	0.055158	-0.71258	6.5667
NG012134281	49	Female	0	-0.28134	0.32354	-0.72196	0.30851	0.21873	-0.7148	0.029612	0.39643	0.23758	3.5852
NG328626041	56	Female	0	0.20393	0.79614	-0.18994	-0.36088	0.51809	-0.76356	-0.58757	0.97672	-0.083851	1.8909
NG478987710	42	Female	0	0.49351	0.39888	0.15804	0.1042	0.12494	2.2839	-0.039565	0.30181	-0.6478	2.7439
NG445783244	53	Female	0	-0.03649	-0.79019	0.59708	-0.31644	-0.23786	-0.20731	1.1295	-0.87054	0.41779	1.7087
NG716186863	52	Male	0	-0.54015	0.02567	-0.99126	0.40124	-0.86194	0.94446	0.058348	0.98331	-0.068895	4.39
NG844716578	44	Female	0.22	-0.74353	0.026393	-1.9558	0.38279	-0.70043	-0.72833	-0.4201	0.038976	-0.5993	1.821
NG550108821	54	Male	0	-0.1268	0.95607	0.72647	-0.27601	-0.088729	-1.8932	0.23055	-0.29922	0.096218	1.3878
NG875570835	31	Male	0	0.39691	-0.043361	0.0015306	0.10145	0.21093	-0.30963	-0.12223	-0.45575	0.19919	3.4836
NG509839285	38	Female	0	0.32872	0.58278	-0.3284	0.46222	-0.29459	0.38865	-0.63209	-0.013696	0.55131	2.6927
NG813427097	44	Female	0	-0.067732	0.39594	0.46279	-0.15092	0.05652	-0.28353	0.49179	-0.40129	0.32087	4.6913
NG646291919	27	Male	0	0.70107	1.1213	1.4002	-0.18416	-0.0016387	-1.2769	-0.30913	-0.14309	0.85712	2.4449
NG740802152	28	Male	0	0.042783	-0.19935	-1.1851	0.279	-0.040313	0.36283	-0.58564	-0.37042	-0.16129	2.6265
NG656611634	41	Female	0	-0.60247	0.22889	0.80935	0.034144	-0.09181	-0.8314	-1.2869	0.15462	0.37708	3.6306
NG739347024	55	Female	0	-0.31213	0.9221	-0.4367	0.3973	-0.19475	0.095447	-0.29983	0.78651	-0.01402	2.4647
NG001838670	44	Male	0	0.2238	0.31093	0.99139	-0.016359	0.62704	0.64126	0.22667	-0.24541	0.43343	2.2121
NG213875102	52	Male	0	0.18673	0.47113	-0.5829	0.64075	-0.7215	0.87152	0.17151	-0.085388	-0.31805	2.467
NG034881966	61	Male	0	-1.0569	0.073328	1.1548	-0.29742	-0.091266	0.094231	-0.73272	-0.28622	0.85898	1.0028
NG878195159	48	Female	0	-0.414723	0.454206	-0.0590638	-0.0157089	0.0875263	-0.101858	0.00457088	-0.444142	-0.230514	1.27
NG225245422	62	Female	0	0.13727	0.32055	0.94618	-1.2785	-0.021771	0.90099	-1.6634	0.10416	-0.587	1.739
NG559861776	38	Female	0	-0.5033	0.40697	-0.13546	-0.13462	0.32515	0.50694	-0.19287	-0.3609	0.82224	5.0819
NG348907175	55	Female	0	1.1314	0.78428	0.046455	-0.56115	-0.51027	-1.6831	1.285	-0.046006	0.10976	2.6495
NG602903389	34	Female	0	0.31226	-0.17999	1.1604	0.64475	0.43378	-0.6153	0.45854	-0.040534	1.1772	4.3176
NG019438939	52	Male	0	-0.51346	-0.8925	-0.22995	0.13812	-0.47225	-0.24652	-0.82436	-0.033423	-0.058332	2.5093
NG857013729	55	Male	0	-0.27024	0.31392	-1.1046	-0.030243	-0.22465	-0.88923	-0.034034	0.38225	-0.7813	2.0605
NG266024251	38	Female	0	-0.22647	0.19582	0.24635	0.1717	-0.3048	0.57896	-0.0012625	0.41895	0.15239	1.8525
NG829463541	47	Female	0	-0.51769	-0.49303	-0.95493	-0.24617	-0.011331	-0.89908	-0.23003	-0.39536	0.15683	2.2797
NG266468435	55	Female	0	0.10765	-0.33035	-0.87101	0.064197	-0.20448	0.09065	0.074819	-0.1053	0.21387	3.1804
NG204807804	47	Female	0	0.24154	0.5593	-0.74725	-0.017633	-0.081372	-0.040238	0.36407	0.27266	0.33181	4.4602
NG673669985	34	Female	0	0.43554	0.82037	0.11961	0.23944	0.18655	0.10952	1.2627	0.011842	-0.48931	4.4654
NG707111262	51	Female	0	0.22418	-0.53422	0.68587	-0.50504	0.37845	0.20998	0.42723	-0.22876	0.95291	2.0787
NG022153966	50	Female	0	-0.55885	-0.051417	-0.11184	-0.0010304	0.56351	-0.29596	0.92315	-0.13533	-0.19889	8.3002
NG108895285	26	Male	0	-0.26084	0.51758	-0.0012393	0.69953	0.77067	1.2915	0.048295	-0.39316	-0.19966	4.1443
NG313825901	35	Female	0	0.46935	0.42865	-0.16178	0.68654	-0.054575	0.00087789	-0.10384	0.47115	-0.024024	4.1477
NG224613922	52	Female	0	1.3639	0.24679	-1.0181	-0.30734	0.37616	0.40844	0.38907	0.0085856	-0.35142	1.7227
NG442665977	52	Female	0	-0.66941	-0.12305	-0.0084203	-0.1658	0.79338	-0.78375	0.90574	-0.64534	0.0666	3.4055
NG502050567	59	Male	0	0.24935	-0.45034	-0.81513	0.13357	0.31537	-0.23402	0.59758	-0.67389	-0.017244	2.0857
NG857735757	58	Female	0	0.12232	-0.82117	0.8479	0.67965	-0.1331	1.3403	0.42676	-0.021176	0.016701	4.9321
NG724017742	40	Male	0	-0.40631	0.31849	-0.97114	-0.18803	-0.60609	-0.34114	-0.29193	0.061348	0.58294	3.33
NG631292685	43	Female	0	0.8455	-0.25437	0.91858	0.68465	-0.064095	-0.48789	-0.98818	-0.0076208	0.13368	3.9476
NG862676013	NA	NA	0	-0.16084	-0.060129	-0.66046	0.41878	0.44482	0.078397	1.3555	-0.013483	-0.84464	3.4853
NG624982183	45	Female	0	0.2815	-0.88555	1.4568	0.28555	-0.041708	0.73624	0.7103	-0.29809	-0.18542	4.78
NG870387809	31	Female	0	0.063238	0.6551	-1.7406	-0.23956	0.33473	0.51402	1.7878	0.24626	-0.29564	2.888
NG796030094	60	Male	0	0.851402	-0.267408	-0.260139	1.06896	0.290358	0.17408	1.32286	1.36851	-0.483155	3.7197
NG773115011	57	Female	0	-0.39446	0.61882	0.46069	-0.30697	-0.051986	-0.69253	-0.5673	-0.51858	0.53753	1.3467
NG488598248	55	Female	0	-0.36086	0.35639	-1.544	-2.1269	-0.16566	-0.16371	-0.0072167	-0.30947	1.0567	1.0818
NG679163798	45	Female	0	-0.46362	1.356	1.0183	0.99861	0.31872	-0.30397	0.69338	-0.11588	-0.47248	8.6736
NG784017737	32	Female	0	-0.77345	0.82669	-0.082938	-0.18457	0.69375	-0.65796	-0.15475	0.79227	-0.080986	1.1286
NG742588283	38	Male	0	-0.25568	-0.86096	1.1183	-0.33826	-0.29025	-1.514	-0.34804	-0.88546	-0.49733	1.3992
NG417805689	50	Male	0	-0.25634	-0.0056143	1.7709	0.013393	0.19943	1.781	0.35566	0.28635	-0.42047	2.1974
NG233199339	41	Female	0	-0.31888	-0.48359	1.4898	0.17157	0.12375	-0.022128	-1.1713	-0.13086	-0.077067	3.6513
NG984780912	34	Female	0	0.27251	-0.34921	0.14987	0.48569	-0.56141	0.88079	0.052346	0.47194	0.18837	1.1734
NG255756960	58	Female	0	-0.10365	-0.079833	1.3393	1.1204	-0.019663	0.19423	0.0076523	-0.18891	0.28843	3.3493
NG733815679	30	Female	0	0.50942	-0.75548	0.57577	-0.062181	-0.46936	-0.56969	-0.15352	-0.23617	0.045913	3.4453
NG663924289	47	Male	0	0.26087	0.27371	0.76938	0.20565	0.0098978	0.1833	-0.10222	-0.27258	0.23649	1.3895
NG138891216	49	Female	0	-0.22782	-0.49559	-0.41693	-0.34882	0.14143	-1.2675	0.57833	-0.12178	0.19211	2.774
NG427612799	37	Male	0	0.29816	0.035544	0.60738	0.51005	0.10935	0.50679	0.90007	-0.21462	0.45914	3.9277
NG649126950	45	Female	0	-0.2571	0.46449	-0.16038	-0.50866	-0.0063778	-0.11972	-0.27332	0.4243	0.10292	1.7654
NG463062165	56	Female	0	-0.47136	-0.090412	0.60341	0.1871	0.047729	-0.023825	0.47244	-0.63644	-0.87974	6.8405
NG760810631	54	Female	0	0.17158	-0.14947	-0.3526	0.18745	0.81239	0.25814	-0.39815	0.41995	-0.70823	4.9689
NG806608802	31	Male	0	0.17877	0.13197	-0.3138	-0.39812	-0.46964	-0.67861	-0.65021	0.64218	0.11476	3.3084
NG449761343	69	Female	0	-0.99164	-1.1512	-0.22589	0.19543	0.1344	-0.6081	-0.84729	-0.12438	-0.93702	6.3856
NG823769817	72	Male	0	-1.6683	-1.3688	-0.65048	-0.15191	0.66502	-0.044981	-0.72305	-0.86234	0.388	3.6196
NG583754426	62	Female	0	-0.2899	1.3415	-0.026576	0.55472	0.12876	-0.18435	0.68945	0.51535	-0.15951	5.2676
NG306805347	48	Male	0	0.10591	0.2323	0.80027	0.55872	0.19076	0.64504	-0.033938	0.52836	0.47726	1.7979
NG701365079	36	Female	0	0.18906	0.74483	-0.10455	-0.25125	-0.39446	-0.43132	-0.11261	0.26417	0.42761	2.0532
NG276888473	36	Female	0	0.74731	-0.464	-1.1196	-0.20358	0.35022	-0.20838	-0.47644	-0.34105	0.38401	2.0046
NG700433640	29	Female	0	-0.42444	0.11375	-1.7369	-0.057797	-0.31647	-1.1218	0.41539	0.48353	-0.2861	1.6737
NG830575555	53	Female	0	0.16129	0.54374	-1.0234	-0.31933	-0.39797	0.22966	0.66108	-0.21279	-0.0037471	2.0869
NG818176685	55	Female	0	-0.54491	0.087705	-0.60322	-1.0913	-0.16326	-0.59933	0.22557	0.77518	-0.69067	1.6
NG636274861	43	Female	0	0.32796	0.39702	-1.1601	0.3393	0.010953	-0.028022	0.010277	0.59157	0.27227	3.6471
NG337183129	36	Male	0	-0.77382	-0.60456	1.5531	0.42623	0.23397	-0.31582	0.54056	0.45418	0.31639	2.1934
NG308471706	63	Female	0	0.57783	-0.68022	-0.547	0.046018	0.0029864	-0.36622	-0.60846	-0.51056	0.22498	3.4276
NG948246209	54	Female	0	0.31462	-0.18444	-0.32472	-1.3504	-0.71289	-0.64365	0.04024	0.62636	0.25544	1.2099
NG147113521	60	Female	0	0.37599	-0.17274	0.92701	0.82483	0.22604	-0.033353	0.56064	0.18073	0.079337	2.7649
NG531534985	29	Female	0	0.16259	-0.087065	-0.71901	-0.78174	-0.58034	-1.5445	0.30021	-0.36688	-0.47607	0.96926
NG902710065	25	Female	0	0.41446	0.70751	0.77735	-0.068681	0.29749	-0.089267	-0.76408	0.79239	-0.0003416	2.1777
NG384336663	44	Female	0	-0.80822	-0.13493	-0.52716	0.25701	-0.79285	-0.18168	0.19674	-0.33725	0.17263	4.9532
NG646016967	50	Female	0	-0.0088311	0.43687	0.24066	0.32816	-0.10303	-0.77557	-0.039448	-0.092877	0.37268	2.9521
NG346673777	57	Female	0	-0.091877	-0.85554	1.3682	0.13388	0.74106	1.4797	0.44751	0.1029	-0.49678	2.4692
NG344017118	52	Female	0	0.38496	0.1616	0.46228	0.46533	-0.23535	-0.89062	0.19401	0.25602	0.94583	2.7631
NG108624084	41	Female	0	0.24879	0.94263	-0.24261	0.04072	0.54604	0.67078	1.1889	0.13456	0.24836	1.3861
NG598044354	51	Male	0	-0.12736	-0.09996	1.126	-0.44678	-0.50681	0.17982	-0.17128	-0.81753	-0.46534	1.6071
NG752948487	24	Male	0	-0.0065917	-0.52578	-0.52675	-0.33149	-0.33449	0.052395	0.10724	0.37769	0.37336	2.6499
NG475053902	40	Female	0	-0.62791	-0.41284	-0.40667	-0.1088	-0.20714	-0.54679	0.18582	-0.024149	0.014309	2.8822
NG887238767	45	Female	0	0.0742	-0.29977	-0.034572	-0.75885	-0.89892	0.96636	0.15603	-0.1758	-0.42064	1.4845
NG633082092	51	Female	0	0.44755	-0.058693	0.85658	-0.39684	-0.30682	0.25299	0.11224	0.091701	0.097531	1.8881
NG429880326	68	Female	0	0.34026	0.050626	-0.50054	0.69307	0.0044686	0.31348	0.58299	0.11949	-0.30533	3.8911
NG312179563	50	Female	0	0.19377	-0.26379	0.15585	-0.11076	-0.046181	-0.44195	1.3694	-0.1305	0.06655	3.1714
NG830083715	39	Female	0	-0.13876	0.27877	0.51941	0.72561	0.054046	0.98271	-0.67388	-0.026673	-0.27871	3.2083
NG925026708	63	Female	0	-0.61792	0.12955	-0.67961	-0.1143	-0.43939	1.661	0.93885	0.15371	-0.085042	2.4963
NG625684878	26	Female	0	0.64779	0.51504	0.32534	-0.12242	0.71771	2.0505	0.11734	0.30751	-0.27962	3.5466
NG393938363	39	Female	0	-0.74903	-0.082225	0.16429	-0.27321	0.33257	-0.85303	-0.68649	-0.77666	0.44727	1.6409
NG070078637	28	Female	0	0.24311	0.1625	1.4646	0.49284	-0.7648	-0.62696	1.0437	0.072655	-0.84569	2.3507
NG657711489	42	Male	0	1.1852	-0.71111	-1.0801	0.46563	-0.59248	-1.2895	-0.79895	0.16804	-0.22126	3.3436
NG879635265	43	Female	0	0.10715	0.3395	0.57527	-0.35865	-0.04849	-0.090256	-0.46089	-0.36796	0.041253	1.547
NG020488866	56	Male	0	-0.046018	0.54874	0.57814	-0.19562	-0.3536	-0.31162	-0.27174	0.25528	-0.92401	5.1426
NG257485554	46	Male	0	-0.16448	0.14352	0.46264	1.244	0.91685	0.50316	-0.86282	-0.0081115	0.065408	7.987
NG320469412	54	Female	0	0.42053	-0.080153	-1.2645	0.10506	-0.28244	-0.415	-0.28731	0.318	-0.024743	2.4807
NG030669368	55	Male	0	0.17499	0.0027742	-0.48924	-0.14519	0.1094	-0.11525	-0.32053	-0.15373	0.5723	3.0092
NG692497745	34	Female	0	-0.10542	0.57795	0.95806	0.56785	0.36101	-0.38815	0.50124	0.25644	0.2887	2.4841
NG738376779	25	Female	0	-0.54387	0.57256	-1.3901	-0.068559	-0.19304	-0.67198	0.793	-0.024152	-0.2328	1.7633
NG545695860	60	Female	0	0.012877	1.5788	1.1374	-0.95558	-0.28417	-1.0132	1.4632	0.75837	0.25069	0.98587
NG059152569	60	Male	0	0.20549	0.35688	0.1756	0.64156	0.061764	1.42	1.3829	-0.36076	0.26727	5.7243
NG698176494	52	Female	0	0.11524	-0.60033	-0.098675	-0.27863	0.11119	1.4242	0.34511	-0.06645	-0.096822	1.9924
NG436334237	52	Female	0	0.17901	0.69176	0.47825	0.82661	0.82093	-2.0386	0.17919	0.35364	-0.48152	2.5826
NG215960886	41	Female	0	1.0048	0.18606	0.13965	1.2222	-0.45992	0.92381	0.37272	-0.75408	0.81734	6.4899
NG133937146	55	Female	0	-0.68123	0.71992	0.36804	-0.024766	0.39403	-1.1706	-0.05022	0.11769	0.30862	3.6959
NG268654926	51	Male	0	-0.90049	1.318	0.20536	-0.1428	-0.32029	-0.5115	-0.8391	0.58842	-0.169	2.7157
NG693472451	40	Male	0	-0.18951	-0.52366	-0.29703	-0.17578	-0.24537	-0.93814	0.20815	0.65034	-0.92476	1.5806
NG157442794	65	Female	0	-0.21998	0.53956	1.3343	-0.84	-0.35304	1.8521	0.31146	-0.19448	-0.35594	1.8413
NG850724342	30	Female	0	0.52712	0.24984	0.89577	-0.57811	-0.44133	1.0679	0.72598	-0.02919	0.015688	0.87985
NG998393719	57	Female	0	0.18174	-0.071473	0.48402	-0.1745	0.60642	-1.2931	1.3993	0.19003	-0.70154	1.4548
NG276832483	47	Male	0	0.1521	-0.10058	-0.77473	-0.99348	-0.52835	-0.78255	0.38415	0.96202	-0.3997	3.352
NG631157689	59	Male	0	0.43937	0.6136	-1.1711	-0.58443	-0.044966	0.40043	-0.41231	-0.4112	0.76703	1.6673
NG277774341	53	Female	0	0.14168	0.46496	1.1962	-0.052378	-0.11365	-0.15785	-0.22052	0.93487	-0.45596	2.5933
NG610597066	43	Female	0	0.45594	-0.019255	0.17588	-0.050964	0.3654	0.22077	0.61735	-0.7458	0.0020481	2.0213
NG810702335	44	Male	0	0.21805	-0.40039	0.50613	-0.033203	-0.21586	-0.69826	0.80428	-0.58074	-0.72173	3.3634
NG218213823	57	Female	0	-0.33894	0.32687	0.30233	0.62454	-0.3289	0.38337	0.28573	-0.057616	0.20047	1.5167
NG689386981	62	Female	0	0.48903	-1.0652	-1.1179	-0.23514	-0.070321	-1.0118	-0.13277	-0.30483	-0.54531	3.1116
NG517478606	45	Female	0	-0.097016	0.56429	-0.62263	0.69638	0.41316	1.1885	0.35767	-0.43445	-0.35824	2.18
NG461707312	50	Female	0	-0.4328	-0.00036364	-0.83057	0.075867	0.17185	1.0684	-0.32604	0.42404	0.26182	1.7853
NG457820354	44	Female	0	-0.060739	-0.42898	-0.17455	0.6474	0.31549	-0.17312	0.68284	0.026324	-0.54751	4.4194
NG025081078	64	Female	0	0.55647	-0.22393	0.56297	0.31587	-0.48786	0.98921	-0.2938	0.054273	-0.34967	8.3758
NG689767058	56	Female	0	-0.096382	-0.9033	0.60463	0.99028	0.25826	1.2307	1.4891	0.68851	-0.16055	5.8734
NG454433191	40	Male	0	-0.72027	0.8836	-0.94902	0.51638	0.5114	-0.44129	0.5184	0.6755	-0.0094008	5.7467
NG577847761	38	Female	0	0.046135	0.10524	1.5168	-1.1949	0.13082	0.18128	0.33584	-0.025183	0.58485	1.1986
NG312446752	51	Female	0	-0.75343	0.36601	-1.1343	-0.59153	-0.19502	-1.1315	-0.17506	0.16787	0.34549	2.3751
NG895145132	27	Female	0	-0.89985	0.095248	0.48421	0.88971	0.27925	-0.72653	-0.31399	0.012719	-0.5617	3.8885
NG119372289	48	Male	0	0.5336	-0.3829	-0.20838	0.27378	-0.28426	-1.1964	-0.86078	0.60366	-0.41985	3.9302
NG901317056	59	Female	0	-0.20654	-1.1356	0.7755	0.99834	0.44446	-0.1874	0.40696	0.2781	0.18013	6.1414
NG824272285	63	Female	0	0.18208	0.034615	-1.8668	0.15588	-0.20105	1.1032	0.59872	-1.0037	-0.37724	1.9546
NG505654184	57	Female	0	-0.56707	0.098751	0.17743	-1.1098	-0.019823	-0.8135	-0.32823	-0.28603	-0.34227	1.1556
NG626219245	38	Female	0	0.19422	0.21656	-0.3921	-0.45494	-0.079093	-2.0647	-0.2066	-0.60646	0.18617	2.7089
NG515357276	30	Female	0	-0.3265	-0.96041	0.79686	0.32574	0.21925	1.3534	0.29556	0.48281	-0.47372	2.6676
NG286418735	43	Female	0	0.074557	-0.45019	-0.82154	0.90478	-0.39275	0.36346	-0.50911	-0.48974	-0.85085	4.6828
NG501850542	49	Male	0	0.0166	0.83062	-0.28116	1.0082	-0.35832	-2.0089	0.69715	0.10767	0.43336	9.0806
NG303716104	52	Female	0	0.46165	0.30417	-0.8299	-0.88456	-1.217	0.94955	0.00216	-0.090564	-0.055671	2.5548
NG752111003	56	Female	0	-0.31702	-0.16805	0.86626	-0.69469	0.0016094	0.70851	-0.90022	-0.65376	-0.47065	4.4831
NG333320999	48	Male	0	-0.9041	-0.58459	-0.87882	-0.081521	0.048343	0.24543	-0.10154	-0.10808	-0.040014	2.108
NG537175233	19	Female	0	-0.42885	0.49277	1.1282	0.022712	0.21169	0.80432	0.19315	-0.36087	1.0573	2.0212
NG727706628	44	Female	0	0.24804	0.27378	-0.81979	0.80014	0.015017	-1.2423	0.063736	-0.14771	-0.15404	2.6694
NG107105976	NA	NA	0	-0.71895	0.74086	-0.23758	0.02228	-0.31936	0.48156	1.2811	0.14862	-0.1625	3.0867
NG834847157	26	Female	0	-0.4865	-0.019395	0.39906	-0.14253	0.1377	0.62538	0.19546	-0.037775	-1.2306	4.2515
NG568229836	66	Female	0	-0.15285	-1.5398	-0.20596	-0.67083	-0.010095	-0.85781	0.15889	-0.17832	-0.23965	2.054
NG322784305	52	Male	0	0.39076	0.65745	-0.4418	0.70367	-0.84721	0.057582	-0.71263	-0.4966	-1.0539	3.603
NG766192710	59	Female	0	0.065635	0.35161	-0.72772	-1.3549	-1.2996	0.3465	-0.50355	-0.67069	-0.093027	1.9575
NG044087962	52	Female	0	0.45675	0.34065	-0.40131	0.97239	0.4477	0.69638	-0.25049	-0.48263	-0.018832	5.7434
NG532195150	37	Female	0	-0.057615	-0.29323	1.1597	0.95839	-0.88576	1.7372	0.15691	0.032495	-0.39117	3.761
NG586508732	56	Male	0	0.49041	0.62317	-1.0339	-0.58749	0.39114	0.15172	-0.24993	-0.6905	0.42052	3.1542
NG736843598	33	Male	0	1.06948	-0.245161	1.33432	0.170359	-0.666016	2.19162	-0.596956	-0.579502	0.288803	2.2666
NG483639185	47	Female	0	0.27818	-0.51954	0.69558	0.33184	0.12	-0.12664	0.22922	-0.4005	0.2454	10.621
NG366369150	40	Female	0	0.08266	0.11144	-1.5903	-0.11278	-0.43737	-0.60648	-0.45102	-0.25928	-0.18716	1.9848
NG740847609	52	Female	0	0.20022	-0.21484	0.63521	0.33938	0.3509	-0.96998	1.1659	0.74002	0.49925	5.3198
NG196113665	47	Female	0	-1.3055	-0.12258	1.6367	0.34617	0.77185	0.84335	-1.3453	0.36918	-0.62218	3.7815
NG481870370	52	Female	0	-0.23651	0.61518	-0.71909	0.25161	-0.046447	-0.17499	-0.10677	0.13205	-0.50927	5.4771
NG649744107	38	Female	0	0.87206	-0.88899	0.71774	0.22498	0.13089	-0.79685	0.52526	-0.52537	-0.46088	3.681
NG441127933	46	Female	0	0.25228	-0.60164	-1.3913	-0.13359	0.13878	-1.1554	-0.62262	0.69852	-0.72638	1.6428
NG541697191	32	Female	0.004	-0.045683	-1.6004	-0.71102	-0.44505	0.15435	0.88661	-0.45218	-0.78629	0.035589	2.251
NG564958336	67	Female	0	-0.015927	-0.72164	-0.66219	-0.59893	0.61875	-0.34736	0.04639	-0.0074387	0.44127	1.608
NG713822534	45	Female	0	0.24188	0.019857	-0.44405	0.52	0.45921	-0.38819	-0.030871	0.16404	0.037014	4.1925
NG441826759	53	Female	0	-0.053157	0.399	-0.25868	0.15716	-0.39169	-1.7706	0.15044	-0.090299	0.0017427	2.9105
NG433223188	38	Male	0	0.74159	0.23885	-1.0653	0.44672	-0.02051	0.68535	-0.68672	-0.53906	-0.065451	4.4648
NG920141706	31	Female	0	-0.010466	0.37845	-0.20482	-0.132	-0.65047	-1.4135	-0.028802	-0.53965	-0.095789	1.8436
NG958745692	40	Female	0	-0.18892	-0.60855	-1.0068	-0.33122	-0.088335	-0.86312	-0.1406	0.099021	0.13626	2.1748
NG910100684	59	Male	0	-0.39684	-0.11108	0.22732	-0.44653	0.2229	-0.9916	-0.93825	0.59593	0.79792	7.9215
NG960286527	44	Female	0	-0.34337	-0.81472	-1.2733	0.070609	0.35749	-0.57187	0.40473	0.06343	-1.0138	1.8117
NG676387691	38	Female	0	-0.4625	-0.32266	0.85006	0.42877	0.17749	1.2131	0.007524	0.046413	-0.4375	2.6469
NG638659514	65	Female	0	-0.2613	1.1596	0.60144	-1.0014	-0.065815	-0.73799	-0.59929	0.43242	-0.46833	1.3876
NG486770455	38	Female	0	-0.345	-0.13888	0.50278	-0.32763	-0.39517	-0.34521	-0.91862	0.50623	0.57713	1.9034
NG796905603	67	Female	0	0.57386	-0.65287	0.87565	-0.63396	-0.22771	0.26954	0.63691	-0.077628	-0.10862	2.6239
NG246743630	NA	NA	0	-0.76793	-0.37339	0.36481	-0.040367	0.038744	0.40424	-0.26351	-0.24859	0.060795	3.3917
NG692578715	36	Female	0	0.082281	-0.36322	0.022957	0.12622	0.63165	-1.9306	-0.3164	0.012945	0.51895	2.736
NG580894533	39	Female	0	-0.040922	0.27881	0.53316	-0.51295	0.39992	-1.5439	-0.26655	-0.10284	-0.69216	1.8519
NG577452233	34	Female	0	0.35264	-0.089346	1.1249	-0.56509	0.12001	-1.1789	0.19064	-0.26602	0.37142	1.5496
NG778987197	46	Female	0	0.16448	0.68005	-0.3545	0.38343	0.21454	-0.23812	0.1735	0.28825	-0.077645	5.0953
NG517463580	34	Female	0	0.29322	-0.36782	-0.34475	-0.59728	0.63344	-0.30083	-0.60268	0.15034	0.17161	2.0232
NG624059463	35	Female	0	0.61902	0.67304	0.47269	0.085973	0.42893	0.12976	-1.0047	-0.58651	0.073492	1.4951
NG738060151	44	Female	0	0.50111	0.093725	0.59817	-0.82618	0.17381	1.4294	-0.019371	-0.070259	-0.26391	2.6437
NG345329990	41	Female	0	-0.53368	0.10392	0.34866	-0.39024	-0.066074	0.084396	0.88606	-0.32526	0.21833	1.6302
NG460552971	37	Female	0	-0.22663	-0.1791	0.75312	-0.54783	-0.42124	-1.6263	-0.40954	0.43126	-0.60236	1.2992
NG745687198	38	Female	0	-0.025055	-0.3077	0.011912	0.39836	-0.43722	1.2597	-0.80569	-0.1095	-0.34766	2.2046
NG144655519	51	Female	0	0.056787	-0.16887	0.73716	0.75038	-0.71884	0.019712	0.69079	-0.27809	0.36593	4.6762
NG736033379	31	Male	0	-0.17209	0.6409	1.1026	-0.00078618	0.15239	-0.87058	0.7323	-0.40473	0.75371	2.4584
NG378084595	65	Female	0	-0.96089	-0.37333	-0.60735	-0.432	-0.34919	-0.088084	-0.41638	-0.052	-0.20392	2.9855
NG218236552	36	Female	0	-0.17855	0.92472	0.70945	-0.90832	0.34229	-1.7061	-0.21255	-0.67856	0.094314	1.4774
NG111761398	65	Female	0	0.17061	-0.087137	0.17467	0.50128	0.56404	0.86524	0.73	-0.073962	-0.34597	1.4194
NG114652051	54	Female	0	-0.043003	0.067964	0.44487	-0.23469	0.081011	-0.27837	0.9385	-0.072966	-0.44354	7.4072
NG825387082	37	Female	0	0.80539	0.24235	0.97955	-0.44635	0.0034946	0.27851	-0.74334	0.64596	-0.42736	1.4077
NG984009394	46	Female	0	0.63838	-0.35044	-2.029	0.011138	-0.10005	-1.1893	-0.11644	-0.04851	0.57916	2.562
NG995928622	56	Male	0	0.60976	0.15187	0.46612	0.33059	0.63705	0.36332	-1.0872	-0.67448	0.10947	1.9852
NG743643853	40	Female	0	0.2045	-0.22834	0.49492	0.24169	-0.1726	-0.89191	-0.91226	0.12921	0.05289	1.9303
NG345080901	27	Female	0	-0.8449	-0.29768	1.1856	1.3356	0.68742	-0.48446	0.54584	-0.37776	-0.71216	3.1532
NG051838483	48	Female	0	-0.4639	-0.86658	1.0216	0.39851	-0.013475	-1.4017	0.036691	0.22521	0.4181	3.0767
NG717983183	53	Female	0	0.43443	-0.00092808	-0.12244	-0.57319	-0.18219	1.211	0.83199	-0.24081	0.52761	1.7557
NG038313126	53	Male	0	0.02604	0.031761	-0.93042	-0.22055	-0.26317	-0.62688	-0.061529	-0.14827	0.41553	4.1649
NG270034370	64	Female	0	0.19833	-0.23942	0.033601	-0.48531	0.018904	1.0696	0.10236	-0.26366	-0.34848	1.8047
NG746334650	42	Female	0	0.27392	0.64103	-1.2313	0.094245	1.202	0.18907	-0.28329	0.57826	0.13884	2.6322
NG076325441	52	Female	0	0.47678	0.96441	-0.95494	0.77658	0.70227	-0.31531	-0.90609	-0.066453	0.3438	2.6796
NG285153101	42	Male	0	-0.075651	-0.98286	1.3198	0.20211	0.37195	1.1669	-0.031575	1.1273	-0.24817	3.8274
NG398169742	32	Male	0	-1.0485	-0.086826	-0.826622	-0.186444	-0.0130968	-0.167918	-0.269775	-0.633842	0.54759	3.2181
NG924332839	59	Female	0	0.16578	0.36402	-0.86734	0.72848	-0.67175	0.47401	-0.48215	-0.18261	-0.20542	5.3338
NG009464481	64	Female	0	-0.89495	0.28881	0.12894	0.98207	-0.74515	-0.025798	0.45187	0.25822	-0.87241	3.7535
NG038909841	51	Male	0	0.49562	1.134	1.3871	0.008398	-0.21961	-0.75142	1.403	-0.093941	0.049229	3.5249
NG597710520	36	Female	0	0.61001	0.47238	0.37469	0.30246	0.045147	0.69538	0.017743	0.66154	0.32169	2.5333
NG828050952	32	Female	0	-0.032212	0.79685	-0.30235	-0.72312	-0.016717	-0.49706	0.98819	0.24192	-0.14294	1.0423
NG453142146	53	Female	0	0.67166	-0.22796	0.86851	-0.075302	0.09776	-0.35636	0.4568	0.2184	-0.20928	4.8028
NG953020020	47	Female	0	-0.64329	-0.71387	0.074632	0.34812	0.41939	-0.71155	0.41691	-0.26473	0.010531	1.6846
NG712637403	54	Female	0	-0.0112	0.11168	-0.28964	-0.27765	-0.47594	-1.2424	0.22379	0.60367	0.64432	3.8101
NG223239027	52	Female	0	-0.036066	0.51586	-0.65226	-0.14236	-0.36811	1.5207	-0.051579	0.368	-0.23634	4.7399
NG722240866	52	Male	0	0.65949	-0.75118	-0.9095	-0.054315	-0.75939	-0.19554	-0.78225	-0.55124	0.28496	0.89889
NG203016335	37	Female	0	0.50673	1.0573	-1.2241	0.87208	0.03599	0.16961	-1.1412	0.53133	-0.39112	4.4828
NG235734602	53	Female	0	1.013	0.61862	0.86413	-0.031338	-0.2463	-1.2655	1.5923	0.3427	-0.061616	2.803
NG639850557	52	Female	0	0.15798	0.088247	-1.2362	-0.46532	-0.70405	0.19147	0.099527	0.35304	-0.37086	2.3487
NG489747835	59	Female	0	-0.297491	-0.105049	-0.939787	-0.316206	-0.475863	1.39312	-0.643293	0.132656	0.442915	3.0067
NG725211830	49	Male	0	-0.54468	0.37476	-0.56485	-0.27268	-0.75092	0.25199	-0.12443	1.0458	-0.37321	2.253
NG855543310	54	Female	0	0.55806	-0.084521	0.27343	0.099287	0.16542	-0.30976	-0.010912	0.023509	-0.57514	4.3403
NG674739379	72	Male	0	-0.96848	-1.4943	1.4637	0.15539	-0.89658	0.74078	0.047286	-0.21365	0.04519	4.3019
NG197060557	55	Female	0	0.38003	0.62728	0.036732	0.3797	-0.44713	0.57683	-1.2073	0.3165	-0.089473	2.1665
NG847256753	36	Female	0	-0.253	0.65511	0.49573	-0.34859	-0.62641	-0.20597	-0.19218	-0.57504	-0.21713	3.6731
NG746802847	35	Male	0	-1.2722	-0.76954	0.13809	0.61308	0.059644	0.15784	1.2581	-0.057662	0.38342	10.183
NG478425960	56	Male	0	-0.7066	0.17007	-1.2442	0.19597	-0.29999	0.42848	0.93114	0.69737	0.087109	3.3601
NG827685644	34	Female	0	0.40681	-0.0353	-0.7693	0.41177	0.2581	-0.49072	-0.52067	-0.25364	0.04294	1.3314
NG057422978	59	Female	0	-0.6081	0.47078	1.5871	-0.45825	0.89227	-1.7974	-0.34822	0.24665	0.63254	1.7969
NG022685116	43	Female	0	-0.82736	-0.2372	0.028299	-0.28123	0.40482	0.064372	0.35039	-0.17846	-0.087239	1.7206
NG294562806	46	Female	0	0.008797	-0.026095	-0.0096124	0.49987	-0.89456	-0.31118	0.85399	0.081924	0.016533	2.8038
NG328849369	54	Female	0	-0.30967	-0.013287	-0.38824	-1.2997	-0.18826	1.9632	0.3039	0.17174	-0.13993	1.3807
NG310750457	46	Male	0	-0.43431	0.48071	-0.66747	-0.9565	-0.21909	0.20639	0.68484	0.04766	-0.45442	1.8003
NG090572358	35	Male	0	0.18653	-0.0076211	0.70605	-0.35284	0.52403	0.92115	-0.17082	-1.0148	0.20214	2.0672
NG580461470	43	Female	0	-0.076904	0.021284	-0.24829	-0.23512	0.16303	-0.34008	0.74403	0.56261	0.24281	1.0817
NG944775031	39	Male	0	-0.76412	0.3461	-0.84805	0.57094	-0.17735	-0.93992	0.031078	0.22157	0.48378	3.6152
NG458151749	29	Female	0	0.043666	0.64282	-1.4739	0.84086	-0.0051681	-0.41331	-0.56264	0.7377	-0.30758	4.1438
NG318674643	30	Female	0	0.509	0.00050859	-0.55751	0.91378	-0.094752	-0.24276	0.84494	0.50903	0.14803	3.1401
NG154650052	54	Female	0	-0.3836	-0.77019	1.3587	0.48643	0.42114	0.51467	0.5032	0.24694	-0.14104	3.8553
NG406584175	66	Female	0	-0.40934	0.63811	-1.0999	0.90407	0.33141	0.7286	0.13862	-0.061921	-0.4808	10.069
NG805503448	42	Female	0	-0.12192	-0.87468	-1.1275	-0.29143	0.096759	0.26241	0.68179	-0.029969	0.26047	2.4818
NG823939783	59	Female	0	0.32693	-1.448	-0.63214	-1.0592	-0.66295	0.24641	1.058	0.44211	0.033386	1.444
NG603261497	49	Female	0	-1.034	0.65487	1.5535	0.81194	-0.65898	0.78806	0.37781	0.20079	-0.28371	2.3407
NG335266245	49	Female	0	0.33989	-0.76062	-0.78143	0.12879	-0.39159	-0.49077	-0.19879	0.69632	-0.21205	5.5962
NG050571347	52	Female	0	0.46366	0.84118	-0.35855	-0.11602	-0.30847	-0.1343	0.16162	0.076597	0.27606	2.4269
NG806107330	41	Male	0	-0.70136	0.46115	-0.33225	-0.70755	0.60283	-1.7577	-0.25227	-0.51288	0.58622	0.91663
NG957086125	28	Female	0	0.46937	0.041286	-0.81408	0.36606	0.33324	0.041292	-0.040185	0.54943	-0.52299	3.3477
NG587379815	47	Female	0	0.28663	-0.41209	0.67538	0.1277	0.239	0.16773	-0.39973	0.054554	0.4372	3.1769
NG633858531	36	Female	0	0.44348	-1.6276	0.37311	-0.77395	0.32653	0.33034	0.009283	-0.18376	-0.55337	2.1321
NG480157757	39	Female	0	1.0508	1.1521	1.1681	-0.92796	-0.38682	1.2185	0.57827	0.45198	0.77861	1.5
NG316958154	52	Female	0	-0.47466	-0.94508	0.081158	1.0932	0.35807	-0.4802	-0.2961	-0.2251	-0.37658	4.5086
NG292668330	64	Female	0	0.526375	0.262634	-0.546169	-0.157406	0.661474	-0.595584	0.154126	-0.290641	0.399746	2.7685
NG993296280	40	Female	0	-1.0596	0.87021	-0.58835	0.14597	-0.85448	0.27138	0.19862	0.115	0.62722	2.3027
NG679690674	68	Female	0	-0.081872	0.27801	1.4979	0.47644	0.34644	0.16206	1.0717	-0.51583	0.15643	5.6098
NG564012094	43	Female	0	-0.58028	-0.65238	-1.1203	0.55769	0.38114	-1.8057	0.5247	-0.62558	0.65053	2.6314
NG386289697	45	Female	0	-0.31029	-0.13208	0.12508	-1.2349	0.31734	-0.89852	0.3506	-0.21965	0.18586	1.5502
NG090905861	40	Female	0	0.15522	0.011768	0.98876	-0.12408	-0.077142	-0.061473	-0.29145	0.0038999	-0.014125	2.2887
NG824939765	48	Female	0	0.28695	-1.0071	0.34886	-0.10397	0.80877	0.23388	0.68809	-0.57538	-0.37475	2.0716
NG716092377	52	Female	0	-0.35996	0.11025	1.4934	-0.63323	0.35238	-0.98364	0.30695	0.43141	0.14488	0.91862
NG866692312	36	Female	0	0.5034	0.43255	-0.13955	-0.024496	0.12437	-0.13873	0.24984	-0.12668	0.13012	2.015
NG531558934	62	Female	0	-0.17783	-0.5284	0.73933	0.43548	-0.39913	-0.36903	1.2606	0.0059709	0.21663	3.3611
NG457329963	47	Female	0	-0.012795	8.911e-05	-0.73516	0.36868	-0.25105	0.16691	-0.29414	-0.47786	-0.34674	3.9278
NG570704934	43	Female	0	0.037559	-0.30843	-0.27545	1.1265	0.35509	-0.63154	0.52702	0.17513	-0.60069	3.754
NG357265653	51	Female	0	-0.33647	0.35284	-0.62056	-0.87175	0.074626	-0.86262	-0.15409	0.30093	0.32627	1.8501
NG409794511	61	Male	0	0.041526	0.025527	1.3857	0.76897	0.41362	1.0903	-0.90596	-0.68582	-0.64682	5.1843
NG551961850	55	Female	0	-1.0389	-0.29509	-0.67118	0.69194	-0.024828	-0.15927	-0.15399	-0.2227	0.17284	3.2086
NG462464304	69	Female	0	-0.41736	-0.19249	0.86654	-0.39586	-0.22332	0.13704	0.80733	0.58452	0.20637	2.0097
NG812821522	41	Male	0	-0.12894	0.89583	-0.46874	0.51841	-0.021797	0.53645	0.29577	0.7338	-0.36677	2.9779
NG880975305	56	Female	0	0.012782	-1.5855	-0.83922	-1.3507	0.09699	-1.7404	-0.072791	-0.065551	0.02018	1.6869
NG522552382	57	Female	0	0.62178	0.78033	-0.22468	-0.83274	-0.56309	-0.19084	0.063341	-0.12513	0.22586	2.4886
NG728740737	35	Female	0	0.526264	0.22603	0.955985	0.702048	-0.0307389	1.36723	-0.18311	0.0667351	-0.386314	11.512
NG090917900	55	Female	0	0.48491	1.3269	0.92024	0.18648	-0.15224	-0.80725	-0.22949	0.16752	0.13487	4.7959
NG179174826	46	Female	0	0.10653	-0.0095145	-0.06596	-1.2506	-0.2308	0.16755	-0.12533	0.070135	-0.025727	0.71587
NG250677451	31	Female	0	0.10716	0.036728	-1.0137	-0.68956	-0.83892	-0.36114	-0.012009	-0.23673	0.11883	1.796
NG556500234	27	Female	0	0.86546	0.41827	0.34268	-0.62114	0.3926	-0.34747	-0.50789	-0.75781	-0.06502	2.6555
NG256341347	65	Female	0	0.072542	-0.23754	-0.20233	1.2956	-0.30732	-0.19125	-0.6601	0.25989	0.50188	3.918
NG107992891	37	Female	0	0.66934	-1.3221	-0.96693	0.64614	0.24715	0.18167	-0.063952	0.59791	-0.35448	3.1419
NG701283430	53	Male	0	-0.233	-0.1638	1.3868	0.40763	0.24188	0.93632	-0.015207	0.55317	0.222	6.5044
NG527133111	47	Female	0	-0.86117	-0.35236	-0.11784	-0.82599	0.28581	0.93672	0.089257	0.37698	0.41068	1.6587
NG761161315	46	Male	0	-0.40803	-0.051345	-0.53752	0.068585	0.92015	-1.0527	-0.14974	0.07412	-0.002254	4.3032
NG764540352	39	Female	0	-0.14262	-0.35624	-0.7298	0.32689	0.072262	-0.16343	-0.28633	0.28312	0.54656	2.1802
NG156119423	53	Female	0	0.22504	-0.058417	1.7408	-0.20335	-0.010934	-1.7924	-0.47759	0.34875	-0.19213	4.0724
NG400985043	27	Female	0.988	-0.18035	-0.15498	1.3547	-1.2211	-0.5256	-0.080447	-0.34907	-0.21409	0.53185	1.3601
NG352230984	71	Female	0	-0.37521	-0.61899	-1.0286	0.81676	0.48845	-1.2543	-0.11208	0.13306	-0.28134	4.904
NG664277831	47	Female	0	-0.037954	0.08529	-0.93057	0.070389	-0.17095	0.86175	-0.055574	0.18366	-0.21821	2.1591
NG810872367	48	Female	0	-0.84906	0.60698	0.54713	-0.5162	-0.13551	-0.68725	-0.055848	-0.29387	0.60178	1.3128
NG521565190	35	Female	0	-0.70404	0.538	-0.36668	0.61571	0.41869	-0.80236	-0.46326	-0.22968	-0.03986	10
NG715529487	53	Female	0	0.0286656	0.580313	0.233217	-0.595134	-0.288896	1.2364	0.953937	-0.254257	-0.986393	4.4089
NG399027194	52	Female	0	-0.28061	0.3863	-0.179	0.54092	0.97551	-0.15741	-0.29057	-0.27487	-0.14772	2.4345
NG273371136	35	Male	0	-0.49423	0.13263	-1.1342	0.19869	0.12804	1.0513	-0.47954	0.085069	0.61256	2.495
NG968860499	41	Female	0	-1.0192	1.2778	-0.20362	0.81642	-0.90518	0.4414	-0.27934	0.39323	-0.20819	4.9138
NG438140101	35	Female	0	-0.81428	-0.74547	0.38852	-0.15362	-0.34024	-1.1353	0.48902	0.61568	-0.37704	4.9086
NG256712443	21	Female	0	-0.60811	-0.36666	-0.50263	0.18347	0.22143	-1.0244	-0.12568	-0.21387	-0.026762	2.4299
NG280396233	29	Female	0	0.9356	-1.8683	0.30857	0.15034	0.4307	-0.44829	-0.6558	0.54852	-0.19356	2.5435
NG065310215	44	Male	0	0.54089	0.15273	-0.99311	-1.3977	0.51698	-2.1249	-0.14872	0.037389	-0.14648	0.54166
NG022883384	44	Female	0	0.13849	-0.090692	-0.75961	0.64143	0.021942	0.043578	0.37352	-0.40247	0.52663	2.951
NG774267737	29	Female	0	-0.2502	0.081237	-0.99907	0.31621	0.2745	0.70936	-0.71397	-0.30185	-0.20553	4.8221
NG958646348	44	Female	0	0.2585	0.28354	-0.049911	-0.25349	-0.060317	-1.8997	-0.75394	-0.81566	0.50852	3.5754
NG615891461	53	Female	0	-0.80634	0.74961	0.72455	-0.0088262	0.32565	2.1433	-0.22295	0.48415	-0.25328	2.5869
NG049743620	38	Female	0	0.3307	-0.8262	1.4704	0.23704	0.27372	-0.045581	0.66102	-0.076644	-0.3063	4.6515
NG290338342	63	Female	0	-0.2476	0.83381	-0.88191	1.5545	-0.13802	-0.61757	-0.2405	-0.31156	-0.13167	3.6892
NG008654788	37	Male	0	-1.0284	0.17109	-1.5699	-0.75735	-0.17297	-1.0013	0.41569	0.22395	0.10114	1.0531
NG940162226	42	Female	0	-0.39926	-0.10766	-0.58499	-0.51285	0.026079	0.096624	-0.67429	-0.062547	-0.11231	1.5782
NG467436729	43	Male	0	0.908155	1.05783	-1.54777	0.784826	-0.197329	0.384582	-0.700582	-0.217439	0.266141	1.823
NG158184715	50	Female	0	0.46437	0.68031	0.23922	-0.82388	-0.41246	-0.50125	1.0903	0.27459	0.0091967	1.2881
NG934425354	54	Female	0	0.54314	-0.82475	0.48198	-0.94283	-0.73866	-1.2559	0.37917	-0.27057	0.062046	3.3808
NG189353556	38	Female	0	0.20955	-0.79349	-1.0669	0.54045	0.00040403	-1.2573	-0.0042109	0.56717	-0.097742	6.7492
NG696088143	37	Female	0	0.61249	-0.23628	-0.98133	-0.23786	0.26033	0.8296	-0.19893	-0.39281	-0.19723	2.2045
NG208494435	50	Female	0	0.37994	0.20167	-0.58632	-0.83783	0.7537	-0.43228	0.53838	0.25303	0.49842	2.3229
NG599901553	25	Female	0	0.61124	-1.2967	0.38738	-0.0025273	-0.1158	-0.1704	0.39544	-0.18399	-0.21945	3.2988
NG011674962	53	Female	0	0.41395	0.44335	0.36256	0.30024	-0.22874	0.067925	0.81919	0.24241	-0.59142	2.1253
NG209465531	40	Male	0	0.16865	0.51233	0.79016	0.3825	0.36707	-1.1599	0.8557	-0.69402	-0.49342	2.3628
NG294150670	39	Female	0	-0.10698	-0.11531	-0.25077	-0.34647	-0.19101	-1.1979	-0.21527	0.084413	0.64899	3.1172
NG017852744	31	Male	0	0.75727	-0.012408	-1.9345	-0.41043	-0.87005	0.10171	0.36705	0.014981	-0.035666	0.94094
NG475497431	47	Female	0	0.10477	-0.10698	0.99864	-0.48697	-0.32889	0.68189	-0.13144	0.27747	0.071112	1.6668
NG477113866	30	Female	0	-0.14635	0.29769	-0.65332	0.48039	0.29633	-0.28896	0.025123	0.0080626	0.07768	2.1292
NG672563095	39	Female	0	-0.42979	0.037306	0.9911	-1.1395	-0.043902	0.10169	-0.34075	0.11245	0.27016	1.9236
NG997238911	47	Male	0	0.015475	-0.010183	0.49785	-0.52838	0.1601	-0.9392	0.28333	-0.31239	0.59882	2.758
NG440233614	44	Female	0	-0.27973	-0.071501	-0.71053	0.19792	0.3386	0.62952	-0.069352	-0.44485	0.23686	1.7531
NG220764512	34	Female	0	0.21301	-0.5284	-1.0183	-0.53863	-0.44737	1.2871	1.0454	-0.54957	0.48058	1.2234
NG594726921	38	Female	0	0.28612	0.47831	1.8527	0.45555	-0.19277	2.328	-0.064543	-0.07685	0.36734	8.0808
NG549609900	59	Male	0	-0.18698	-0.84208	0.72248	0.32489	0.044995	-0.32704	0.097181	0.021278	-0.81228	1.675
NG701396292	32	Female	0	-0.36954	-0.26658	-0.68943	-0.20071	-0.37567	-0.28467	0.28921	-0.3581	-0.22136	0.9058
NG466356128	26	Female	0	0.97006	-1.1624	-0.12229	1.2188	0.84135	-0.44779	-0.31107	-0.67769	-1.1383	5.8044
NG673151935	47	Female	0	0.76831	-0.092584	0.40091	0.57589	-0.69326	1.1871	-0.63355	0.37558	-0.035195	9.029
NG319738076	66	Female	0	0.034889	-1.1663	-1.0988	0.50581	0.57056	-1.3134	-0.16935	0.2459	-0.20904	3.1988
NG167960673	51	Male	0	-0.01295	-0.11874	-1.3274	0.44137	0.57079	-0.21547	-0.90774	-0.3884	-0.12084	3.7865
NG646858478	47	Female	0	-0.42632	0.37592	0.75111	-0.0034755	0.23987	-1.3145	-0.081921	0.2483	0.13466	2.0238
NG433235210	64	Male	0	-1.3104	0.37697	0.39379	1.2311	0.29604	-0.037115	-0.69461	0.22495	-0.23137	7.357
NG624733176	49	Male	0	1.1887	-0.31366	-1.1522	0.0049021	-0.54399	0.9486	-0.49683	0.23802	-1.1583	1.9769
NG760884966	44	Female	0	0.42724	0.29654	1.2348	-0.30735	-1.0884	-0.73791	0.56692	-0.025328	0.077632	2.4167
NG278901045	57	Female	0	-0.14346	0.094031	-1.0859	-0.16813	-0.49216	-0.26157	-0.048296	0.34402	-0.10109	2.5103
NG345202606	63	Male	0	-0.46433	0.27844	-0.14758	0.046841	0.042473	-0.72293	-0.14017	-0.59495	0.20977	2.1792
NG401727523	49	Female	0	-0.50366	0.18379	-0.32273	-0.9763	0.53174	-0.033329	0.2078	-0.064094	-0.19343	3.5599
NG371183640	31	Male	0	0.25323	0.71038	1.4164	0.44436	0.57367	1.5712	-0.7171	-0.66536	-0.8275	3.2617
NG448172023	55	Male	0	0.17859	-0.48349	-0.63203	0.27131	0.81744	-0.58573	0.75875	0.19741	-0.41823	3.6631
NG657704262	55	Female	0	0.13689	-0.5	-0.40761	0.50309	0.024504	-1.0462	-0.86519	-0.10371	0.042171	4.3463
NG747356528	29	Female	0	-1.0471	0.79533	0.98452	0.49017	-0.56619	-0.45484	-0.85353	0.73374	-0.021845	1.5409
NG069650315	57	Female	0	0.34499	1.215	1.2781	-0.66526	0.0075161	0.8546	-0.029962	-0.36505	-0.42195	1.4308
NG397990036	59	Female	0	-0.070345	0.65768	-0.70178	-0.56435	0.3558	1.1859	0.59874	-0.21907	-0.49602	4.0214
NG471432166	61	Female	0	0.78146	-1.3013	-1.517	0.63957	-0.33504	0.71894	0.090013	0.49876	0.16555	3.8258
NG131326303	54	Female	0	0.067279	0.48469	-0.44521	-0.46812	-0.81926	0.34918	-0.4123	-0.17235	0.42383	2.7621
NG319168945	NA	NA	0	0.39054	0.28963	0.61084	0.26301	0.05403	0.32568	0.9431	0.037996	-0.17047	3.2436
NG028806221	57	Female	0	-0.20973	0.24511	0.51947	0.24201	0.2085	1.0938	-1.1862	-0.12722	-0.50219	3.5293
NG804272571	33	Female	0	-0.21381	0.92397	0.23829	-1.0445	-0.062588	-1.0111	-0.37926	0.58682	-0.4947	1.4787
NG458115162	52	Female	0	0.34818	-0.54114	0.58346	-0.30985	-0.15436	0.21342	-0.23759	0.21011	-0.66819	1.6174
NG471134362	39	Female	0	0.57899	0.74279	1.8289	-0.40421	-0.88186	1.2724	-0.56528	0.47544	-0.17001	5.6603
NG643238290	42	Female	0	0.11045	-0.27466	1.4005	0.93999	0.078169	0.46672	-0.75985	0.23685	0.28668	4.0292
NG401676580	27	Female	0	0.31076	0.12174	1.9317	0.40112	-0.16266	0.37336	1.2698	0.32421	-0.17396	4.3949
NG190181460	49	Female	0	0.56857	-0.38138	1.1244	-0.10503	0.018328	1.938	-0.71548	-0.015786	-0.71673	3.1523
NG612052992	41	Female	0	-0.61178	-0.23073	0.56462	0.41729	-0.18116	-0.48583	-0.06617	0.11698	0.56698	2.2056
NG074266330	43	Male	0	0.2017	0.9165	1.6094	-0.75344	0.44719	0.66465	0.56649	0.67814	-0.41163	0.82017
NG870917744	45	Female	0	-0.20122	-1.2887	-0.33135	0.47048	0.18203	1.4605	0.91502	0.69752	-0.026219	4.3252
NG815954580	58	Female	0	-0.11493	0.51757	0.56412	-0.16537	-0.62186	-0.51097	0.040849	-0.10813	0.51234	2.8356
NG412763085	29	Female	0	0.58813	0.31566	-1.268	0.30012	-0.36196	-1.0217	-0.5586	-0.13933	-0.24533	3.1411
NG629252606	55	Female	0	-1.3497	0.22121	-0.064455	-1.3992	0.10169	-0.20678	-0.29982	0.35373	0.17597	1.514
NG390119999	44	Female	0	-0.55281	-0.67552	0.29845	0.54223	-0.17339	-0.31719	-0.36974	-0.09276	-0.89002	3.5486
NG207501607	56	Female	0	-0.42551	0.35215	-0.65132	0.4054	0.4254	-0.94968	0.12835	0.066024	-0.1227	3.7024
NG084377794	40	Female	0	-0.25635	0.12306	0.56827	0.052591	-0.098305	-0.33938	0.50223	-0.32238	0.13412	2.0808
NG488429784	48	Female	0	0.12153	0.33898	-1.0993	0.37419	-0.02175	-0.70132	0.47758	-0.36185	-0.22907	3.3985
NG927421864	37	Female	0	0.2494	-0.34991	-0.2757	-0.79686	-0.37008	-0.44191	1.2047	0.16957	0.019827	1.4448
NG355347235	58	Female	0	0.1766	0.15487	0.84386	0.25121	0.19502	0.54698	0.020649	0.4427	0.13954	3.9728
NG691115370	43	Female	0	-0.22462	-0.74599	-0.28917	0.10349	-0.12782	-0.61392	-0.22332	-0.26672	-0.2917	2.6939
NG185504304	51	Male	0	0.64021	-0.48711	0.50787	-0.01894	-0.21673	0.45311	0.3597	0.16978	-0.18022	3.6956
NG158057530	44	Male	0	0.62917	0.29227	1.3618	-0.39298	0.025375	0.43004	0.23425	-0.40692	0.58853	2.4941
NG658861496	56	Female	0	-0.38364	1.0032	-0.64116	-0.87518	-0.4408	-0.54751	-0.365	-0.22111	0.31648	1.9921
NG755365228	44	Female	0	-0.089565	0.55922	-0.20436	-0.1014	-0.27058	1.3155	-0.56389	0.27958	1.1152	4.2096
NG145239114	67	Male	0	0.32937	-1.6572	0.017368	1.6437	0.39476	-0.9397	-0.14992	0.8669	0.47958	6.235
NG283771326	59	Female	0	0.17391	0.43319	-0.99205	0.88552	-0.48304	-1.263	0.83628	-0.29683	0.019165	3.5344
NG285426786	55	Female	0	0.21689	0.59192	-0.86508	0.33637	-0.070567	-0.45196	-0.35842	-0.42826	0.21843	7.4294
NG424998195	44	Male	0	0.090882	-0.13564	-0.3998	0.3343	0.25916	0.08451	-0.56724	-0.24014	-0.51461	2.9609
NG486633231	40	Male	0	-0.37921	0.24706	-1.33	-1.0519	0.051412	-0.29064	-0.34465	0.80602	0.19466	1.4075
NG826753256	47	Female	0	0.27446	0.43689	0.34498	-0.33442	0.30104	0.4599	0.73295	0.18149	-0.43118	1.5154
NG063885268	65	Female	0	0.39222	0.15702	-0.94272	0.32009	-0.3663	-0.25646	-0.46098	0.23295	-0.11439	8.0156
NG083040521	56	Female	0	0.46132	0.88891	-0.013397	0.16355	-0.085284	-0.74081	0.34792	-0.3585	0.15701	3.4505
NG152049729	47	Female	0	0.044067	0.052167	0.6587	0.44871	-0.57702	-1.0062	1.4101	0.39671	1.4407	6.9782
NG416728711	56	Female	0	-0.49818	-1.5378	-0.18114	0.56711	-0.4475	-0.61316	0.2862	0.15527	-0.10432	5.4955
NG249307795	56	Female	0	0.32274	-0.46847	-0.33045	0.33771	0.45917	-0.35668	-0.52809	-0.13982	-0.0087994	2.7618
NG556995661	26	Female	0	0.77166	0.6757	-1.256	1.1083	0.26863	0.63778	0.23621	-0.070847	-0.00022835	1.977
NG076929208	58	Female	0	0.45204	-0.456	-1.2307	0.78235	0.15302	-0.59605	0.6434	0.29332	-0.97319	2.9935
NG233119337	47	Male	0	1.2299	-0.15127	1.0114	-0.38998	0.11096	0.75293	-0.46678	0.45584	0.21941	2.6742
NG166798844	34	Female	0	-0.59173	0.33118	-0.79213	-0.037389	0.4025	0.47257	-0.91196	-0.11922	0.6661	2.7833
NG436542100	43	Female	0	-0.21235	0.84682	0.051108	0.27924	-0.26326	-0.19566	-0.13716	-0.11652	-0.64484	2.7174
NG459257783	53	Male	0	1.123	0.6504	-0.39221	0.34306	-0.038765	0.034756	-1.3019	0.11733	-0.028088	2.8986
NG363103314	25	Female	0	0.67328	0.37402	1.4187	-0.071557	-0.25721	0.47816	-0.1802	0.88345	-0.42614	1.5802
NG919866486	29	Female	0	-0.017211	-0.79882	-0.073595	-0.4565	0.020556	-1.7199	0.15906	0.086809	0.42427	1.5599
NG106911074	60	Female	0	0.05622	0.17897	0.9317	0.77846	0.2343	-0.04501	-0.067871	-0.012093	-0.40147	4.5337
NG063557563	44	Male	0	-0.044904	-0.50844	1.7766	-0.68436	0.34066	1.1574	0.49498	-0.32082	-0.53946	3.3291
NG040356092	60	Female	0	0.48562	-0.024376	-0.59821	0.29521	0.0092569	-0.1809	0.095585	0.37976	-0.27628	7.6946
NG819974757	32	Female	0	0.75491	0.52595	-0.088701	-0.27339	-0.29556	-0.83282	-0.13096	0.39925	-0.24827	3.2231
NG139431554	47	Male	1.702	1.0461	0.33119	0.91368	-2.7628	0.39495	0.66469	-0.56989	0.50991	-0.43211	0.80313
NG944778702	35	Female	0	1.219	0.58915	0.51945	0.44332	-0.93488	-0.48784	-0.27967	0.17022	0.13129	2.5121
NG828285983	37	Male	0	0.050151	-1.364	-1.0867	-0.45475	-0.098301	0.02685	-0.7038	-0.47997	0.29406	3.8468
NG072516020	34	Female	0	-0.93437	0.13446	-0.26565	-0.16021	-0.10816	-0.55849	-0.10576	-0.53577	0.11997	1.8505
NG604622819	36	Female	0	-0.035292	-1.0714	0.44215	0.0971	0.49152	0.88276	0.26242	0.26893	-0.54748	6.705
NG500165712	40	Female	0	-0.11765	-0.12489	1.157	0.42017	0.031129	0.23938	0.55307	-0.025387	0.52425	6.1189
NG986357005	45	Female	0	-0.83093	0.53948	0.058278	0.24827	0.56997	0.9609	0.13867	-0.25703	-0.11602	4.2434
NG232975528	56	Female	0	-0.41228	-0.59005	-0.45932	0.63369	0.11177	-0.12994	0.37914	-0.43109	-0.41363	3.1204
NG656543971	33	Female	0	-0.57289	-0.096665	-0.2496	0.081723	0.2302	1.0212	-0.28948	0.5588	0.22574	2.2068
NG552142240	54	Female	0	-0.49731	0.78238	-0.049693	0.57043	-0.051771	-0.77464	-0.48717	-0.012851	-0.43454	3.0704
NG829903019	47	Female	0	0.39189	-0.64039	0.047295	-0.033562	0.62253	0.08764	-0.73622	-0.084186	-0.39287	3.0947
NG546017541	56	Female	0	0.30015	0.28893	-0.75272	-0.35006	-0.31906	-0.56765	-1.1906	0.48018	-0.63133	4.4968
NG615226341	65	Female	0	-0.7524	-0.056224	0.17617	0.062927	-0.46384	-1.0406	-0.5928	-0.37376	0.28555	3.65
NG385828070	42	Female	0	0.54936	0.58451	0.67609	-0.1709	0.23118	-0.2228	-0.24332	0.42538	-0.056936	2.1295
NG074596684	40	Female	0	0.64819	0.17397	-1.324	0.055391	-0.19532	-0.28325	-0.37653	0.31496	0.823	2.5348
NG098234499	46	Male	0	-0.2415	0.43119	0.4457	-0.035872	-0.39356	1.9361	0.43456	0.88673	0.055371	3.6807
NG497895505	39	Female	0	-0.32682	-1.3609	0.18597	0.54546	-0.23776	1.1538	0.42711	0.11419	0.47909	1.7806
NG667415230	45	Male	0	-0.21696	-0.40046	0.67289	0.43157	-0.09239	-0.41909	0.30388	-0.13735	0.24966	3.2996
NG298982931	28	Female	0	-0.83373	0.10591	0.17708	-0.22626	-0.22333	-0.080824	-0.003384	-0.43908	-0.28788	1.5097
NG679126074	56	Male	0.031	0.76233	0.74523	1.2204	0.13347	-0.28868	1.0225	-0.0027982	0.21617	0.049059	3.1278
NG035936122	NA	NA	0	0.027656	-0.18913	-0.70134	0.32513	-0.1827	-0.39925	-0.22934	-0.61294	0.41165	3.2765
NG763856871	48	Male	0	0.40926	-0.28779	-0.81249	0.43572	0.37885	-0.61629	0.13379	-0.26876	-0.16335	7.1776
NG505383851	27	Female	0	-0.69475	-0.027279	-0.074343	0.38986	0.034072	0.032917	-0.035065	-0.10372	0.17834	1.2747
NG859395857	42	Female	0	0.75148	0.046521	-0.76932	0.44856	0.074722	-0.21428	-0.19859	-0.44826	0.15398	4.3137
NG195391582	41	Female	0	0.61307	0.069413	-0.57871	0.20925	0.56618	-0.54272	0.58791	-0.36429	-0.35454	6.1128
NG682858545	64	Male	0	0.17738	-2.8052	-0.53871	-0.15193	0.48819	1.4896	-0.46794	0.1496	-0.17069	1.9668
NG694818908	46	Female	0	0.23174	-0.8041	-0.54208	0.40785	-0.24901	0.32246	-0.10303	-0.22755	0.45788	4.0434
NG393878154	33	Female	0	-0.33045	-0.42218	0.73391	-0.45711	-0.46965	0.22454	0.052806	-0.51503	-0.27412	1.8724
NG892073073	63	Female	0	0.10317	0.46644	0.81471	-0.12327	-0.028966	1.7058	-0.49591	0.56486	-0.32071	2.8752
NG120826804	41	Male	0	0.77175	0.569	0.51118	0.51527	-0.55379	-0.56066	-1.0019	-0.14688	-0.45789	1.3813
NG669775491	62	Female	0	1.0259	-0.66948	0.21664	0.42274	0.19451	0.27362	0.35423	0.19718	-0.038325	3.1084
NG049468380	41	Female	0	-0.18676	-0.45144	-0.76591	-0.15154	0.48034	1.3009	-1.1158	0.4858	-0.069489	1.0781
NG271555707	68	Male	0	0.33684	0.87802	-0.57962	0.11752	0.42258	1.2747	0.40825	-0.80674	0.28894	3.3609
NG614170055	55	Male	0	0.091855	-0.068324	0.53878	-0.086155	0.57747	-1.2201	0.24908	0.14763	-0.48905	2.4944
NG354748931	51	Female	0	0.26716	-0.14793	1.0033	-0.35951	0.25599	1.264	-0.031378	0.42899	-0.066566	2.7832
NG085585872	25	Female	0	-0.73008	-0.54912	-0.43515	-0.17168	0.39867	-1.3847	-0.3366	0.61824	-0.10715	1.2062
NG688564362	60	Female	0	0.22343	-0.5408	1.1292	0.031431	-0.38494	1.3671	0.23745	0.015988	0.41886	2.2606
NG658231675	44	Female	0	-0.18239	-0.32393	-0.0035636	0.4297	-0.10397	-0.58056	-1.0454	0.5076	0.48568	2.9276
NG584112395	38	Female	0	-0.42973	0.31084	-0.16009	-0.099684	-0.087483	1.0628	-1.2496	0.090006	-0.21623	1.6513
NG193330271	44	Female	0	0.049255	-0.39179	-1.0114	0.57052	0.51735	0.97654	0.016552	-0.82276	-0.53485	3.1502
NG464225418	44	Female	0	0.38916	1.2361	0.31839	0.049154	-0.51833	1.0093	0.67113	-0.41194	-0.88752	2.0091
NG713360718	45	Female	0	0.47058	0.52746	1.1598	0.68567	0.83282	1.7096	0.43516	0.32473	-0.97782	2.5579
NG996364514	53	Female	0	0.14119	-0.38512	1.1102	-0.57238	-0.15918	-0.70798	0.43311	-0.17659	0.55682	1.342
NG875109878	51	Male	0	-0.90456	-0.36881	0.97094	-0.33831	0.27638	2.0403	-4.7965e-05	-0.25799	-0.71325	1.6408
NG983734234	52	Female	0	0.63094	0.2888	0.5789	-0.93465	0.18307	0.14232	-0.49471	0.032237	-0.54818	2.1296
NG037511622	56	Female	0	0.85583	-0.22306	-1.5952	-0.25069	0.63474	-1.0092	0.85994	0.51573	0.45499	3.5464
NG730050327	35	Female	0	0.37472	-0.25809	0.81209	0.32432	-0.17337	0.0046405	-0.17175	0.46274	-0.19673	2.2783
NG242755239	60	Male	0	0.89086	0.34162	1.3202	-0.61806	-0.35447	0.32229	-0.2867	-0.3822	0.19369	2.1811
NG597138471	39	Female	0	-0.01171	-0.56391	0.20633	0.31536	-0.22753	1.2478	0.60079	-0.18	0.064375	5.3655
NG250756224	48	Female	0	-0.5104	-0.36759	-1.3003	-0.50167	0.1266	-1.3158	-0.84417	-0.29082	0.36169	4.9323
NG517198118	67	Female	0	0.34102	-0.50745	-0.19497	-0.54559	0.18806	0.1524	-0.21934	-0.7333	0.45429	1.652
NG580741632	52	Male	0	-0.56265	-0.93896	-0.84818	0.23368	-0.047939	0.16957	-0.52245	-0.54725	0.18041	6.2483
NG743765944	36	Male	0	0.40056	-0.94191	1.7089	0.90989	0.84995	-0.37274	0.5817	-0.1931	0.52219	2.9639
NG883759719	37	Female	0	0.073644	0.68256	-0.72101	-0.35312	-0.64351	-0.26118	0.067656	-0.18917	0.0056911	1.5785
NG383125183	50	Female	0	0.032623	0.29525	-0.6903	-0.088458	-0.06643	-0.46242	0.057727	-0.45203	0.77904	3.3146
NG892012798	32	Female	0	-0.27822	0.39667	0.096163	0.059141	0.57252	0.1861	1.1041	0.32475	0.1544	3.3812
NG393558921	37	Female	0	0.41455	0.021068	-0.082752	0.46673	0.93773	1.1431	0.15822	0.32284	-0.49527	5.4841
NG027311938	34	Male	0	-0.1349	-0.40943	-0.45001	0.13124	0.27553	0.93735	0.67847	0.27776	-0.91749	3.8436
NG995728353	59	Male	0	0.28066	-0.27848	-0.94633	-0.47701	-0.21399	0.37269	0.52616	0.070699	-0.46254	1.2617
NG975033048	38	Female	0	-0.47965	0.23487	-0.049969	-0.19605	-0.97925	1.9168	0.42052	0.28842	-0.078562	2.4848
NG209066512	62	Female	0	-0.19955	-0.64529	-1.3767	-0.057409	0.52704	0.041786	-1.1887	-0.79537	0.52018	3.2462
NG674237120	41	Female	0	0.68322	0.041219	1.242	-1.1685	0.73756	0.35771	-0.69129	-1.1868	0.32283	1.0458
NG162304502	42	Male	0	0.57898	1.1236	0.91632	0.31065	0.26345	-0.86507	-0.073341	-0.32475	-0.8979	3.3574
NG408228601	31	Female	0	-0.5001	-0.25251	0.45951	0.46996	0.37578	-0.65006	-0.72204	0.099943	-0.19992	2.2875
NG218569316	36	Male	0	0.1247	0.062735	-0.13009	0.049089	0.69837	0.75239	0.27527	-0.42137	0.56028	2.8156
NG722374207	41	Female	0	0.30151	1.3403	0.69141	-1.3355	0.13823	0.6709	-0.12627	-0.41793	-0.41653	1.4621
NG587581143	32	Female	0	0.56427	-0.23065	1.9052	0.92587	0.055133	-0.088398	0.081221	0.31312	-0.48583	3.9985
NG506169493	53	Female	0	1.0625	1.2517	-0.27473	-0.18691	0.4514	1.0748	-0.49293	0.13087	0.092082	3.9444
NG457867524	60	Male	0	0.29136	-0.32303	0.10514	0.22814	-0.28262	-0.80281	-0.19809	-0.42686	0.36667	2.276
NG634896207	47	Female	0	-0.40246	0.52588	-0.52208	0.38185	-0.53382	-0.008921	-0.50146	-0.20261	0.13291	3.6109
NG713641807	39	Female	0	0.94464	0.71573	-0.16614	-0.23917	0.73982	0.65935	1.0961	-0.28795	-0.76049	1.4237
NG803073372	62	Female	0	0.98079	0.35499	-0.73489	-0.31528	0.12884	-0.30026	-1.5628	-0.15776	-0.37248	2.6466
NG205381793	49	Female	0	-0.79867	-0.11799	-0.24448	-0.25907	-0.36186	0.21437	-0.30692	0.46219	-0.058174	1.9039
NG882216386	52	Male	0	0.10481	-0.95927	-0.066055	-0.39047	0.21985	-1.1734	-1.4754	-0.27946	-0.63324	1.7252
NG832094087	59	Female	0	-0.30432	-0.3826	0.31685	-0.33977	0.16461	0.37625	-0.16156	-0.017342	0.30527	1.6437
NG683989879	29	Female	0	-1.7039	-0.54702	0.54065	-0.98954	0.11662	-0.18233	0.17617	0.51799	-0.2708	1.7041
NG587746820	38	Female	0	0.48916	-1.431	1.0296	0.27903	-0.36058	1.156	0.59582	0.22274	0.37964	4.4708
NG921431518	47	Female	0	0.74037	0.63284	-1.2824	0.65668	0.95449	-0.9879	-0.54711	0.033691	-0.12932	2.9194
NG153064281	66	Male	0	0.3246	-0.49945	0.73595	-0.20932	0.10406	0.19008	-0.20007	-1.0075	0.14813	5.9145
NG270981897	57	Male	0	-0.711717	-1.05031	0.847381	1.0352	-0.167754	0.0724624	0.0800807	-0.361594	1.073	5.087
NG471997416	53	Female	0	0.032434	1.0387	0.46779	-0.29658	-0.097273	1.0423	0.43836	0.028388	-0.4302	3.1005
NG211123281	44	Female	0	1.0242	0.22661	0.26922	-0.53832	-0.1976	-0.65515	-1.627	-0.1827	-0.46344	2.5861
NG736950314	27	Female	0	0.69589	0.44876	1.2535	-0.059817	0.35702	1.6918	-0.19678	0.73601	-0.47237	1.5467
NG757515429	29	Female	0	0.56386	0.26508	-0.20002	-0.03815	0.020094	0.34498	0.16027	0.064416	-0.57311	2.5295
NG452357428	36	Female	0	-0.73338	-0.24753	0.38872	0.84197	0.24378	0.65674	-0.18352	0.37402	-0.093128	8.1418
NG670948537	54	Female	0	-0.094334	-0.051628	0.090318	0.55612	-0.3631	1.1378	0.28673	-0.24874	-0.45158	3.506
NG136488363	49	Female	0	-0.26821	0.25034	0.15111	0.36756	0.36864	-0.2089	0.030665	-0.079034	0.094699	4.3931
NG823986265	49	Female	0	0.79716	0.72548	0.31339	-0.045512	-0.68791	1.1419	-0.61387	0.23008	0.11927	1.8675
NG166769662	55	Female	0	0.025101	-0.47447	1.1964	0.63534	0.24931	-0.11645	0.95796	0.16739	-0.25428	3.9208
NG839492984	49	Female	0	0.66037	-0.13995	-1.2644	0.50059	-0.40519	-0.14231	0.20373	-0.33613	-0.24956	2.9207
NG892377199	51	Female	0	-0.12157	0.28336	-0.68031	-0.5972	-0.10306	0.50654	0.42797	0.20217	0.10117	1.6033
NG143856508	58	Female	0	0.21292	0.86542	0.45896	-1.2414	0.031891	0.65951	-0.26183	-0.21487	0.46726	1.2122
NG188501697	52	Female	0	-0.7179	-0.22502	0.89295	0.34189	-0.28634	-0.41134	0.45752	0.40013	-0.18571	3.1736
NG476160756	29	Female	0	-0.072229	-0.38887	-0.76604	-0.88296	-0.081805	0.10284	0.30935	-0.076768	-0.65278	0.78627
NG199871908	22	Female	0	-0.16883	0.4164	1.0305	-0.69186	0.50506	1.7635	0.77301	-0.23206	0.19063	1.7498
NG964380423	46	Female	0	0.33241	0.39827	-0.35845	0.44762	-0.15445	0.77782	0.65144	0.59421	0.21984	2.2807
NG894904535	39	Female	0	-0.29054	0.57533	-0.12996	0.47521	-0.14334	2.0945	0.29324	-0.43004	-0.20143	3.9258
NG412370432	74	Male	0	-0.75681	0.092341	0.71323	-0.20149	-0.20936	0.011112	-0.65593	-0.19323	1.086	2.32
NG781444360	38	Male	0	-0.29985	1.1005	-1.4198	-0.77907	-0.65381	1.0485	-0.33915	-0.15536	-0.2508	1.8117
NG307624705	43	Female	0	0.19516	-0.21137	-0.12636	1.1122	0.054901	0.81971	-0.8936	-0.065177	0.0061681	5.5825
NG347790114	40	Female	0	-0.49819	-0.028695	1.539	-0.037316	-0.19812	-1.0238	-0.06486	-0.15636	0.23392	1.6646
NG456095715	47	Female	0	0.0031264	1.3872	-0.62445	-0.59058	-0.25739	0.58612	-0.63435	0.055568	-0.052457	2.0182
NG317475606	68	Female	0	-0.15039	0.65573	0.83151	-0.85643	-0.31531	0.32065	-0.29861	-0.043682	0.21777	1.2396
NG053815888	32	Female	0	-0.12878	0.13913	-1.1795	-0.78851	0.029667	-0.12718	1.2176	0.53107	-0.020653	2.5418
NG672656331	45	Female	0	-0.049355	0.51847	-0.93201	-1.2861	-0.20312	0.31379	0.24804	0.61546	-0.68416	1.3573
NG167022277	46	Female	0	0.23895	0.35888	-1.8393	1.6302	-0.23307	0.31665	0.45291	0.0065379	-0.31889	4.1712
NG399284418	54	Female	0	-0.27882	0.2074	-0.5751	0.59628	0.32064	0.12264	-0.13663	0.053681	0.60234	7.2349
NG435485191	50	Female	0	0.65604	-0.15111	0.61112	0.42752	-0.37297	0.023682	0.2513	-0.12054	0.38758	4.2792
NG307475886	58	Female	0	-0.84105	0.79422	-0.83786	-0.059796	-0.19013	-0.60884	0.13031	-0.007865	0.32235	6.4909
NG375611044	32	Female	0	0.10648	0.081162	-0.83574	0.27729	-0.14987	0.46792	0.67689	0.91085	-0.21656	3.0074
NG463520446	45	Female	0	0.16801	0.36365	1.5812	0.14243	0.038422	0.5387	-0.26236	0.24976	0.17794	2.299
NG761061285	49	Female	0	0.098879	-0.66187	-0.61823	0.62112	-0.013415	0.21825	0.19609	0.31925	0.28993	4.0219
NG931954663	28	Male	0	0.096973	0.40307	1.4899	0.52103	-0.48565	-0.48639	-0.7769	-0.0090151	-0.038971	3.7058
NG649608032	34	Female	0	-0.47044	0.46037	0.17789	-0.073066	-0.18252	-1.0186	-0.16888	-0.35012	-0.16151	4.8534
NG271599079	58	Female	0	-0.20312	-0.28796	1.1746	-0.25041	0.56902	-1.1132	0.3418	-0.32118	0.57773	2.5916
NG302242148	45	Female	0	0.052223	-0.49325	-0.69006	-0.56711	-0.52248	-0.48947	-0.71518	0.19822	-0.0078043	1.7392
NG776657909	58	Female	0	-0.57674	1.2257	-0.21245	-0.44106	0.20048	0.51664	-0.55835	0.12338	0.8917	2.9417
NG200591856	30	Female	0	0.5282	0.076782	-1.5172	0.40541	0.38222	-1.2686	0.63249	0.33026	0.51721	3.7003
NG330592036	37	Female	0	-0.19402	0.55019	0.4811	0.58795	-0.60569	0.23971	0.12436	0.19858	0.037088	2.3726
NG600541193	30	Female	0	-0.58562	0.90567	0.60348	-0.32223	-0.049905	-0.40787	-0.65847	0.54817	0.19426	2.4712
NG255424882	63	Female	0	-0.43011	0.307	-0.6675	0.32786	-0.38919	0.91763	-0.18568	0.4977	0.24123	3.2254
NG358697710	33	Female	0	0.89692	-0.39016	0.15073	-0.0045858	-0.50716	0.17705	-0.18475	0.41919	-0.3972	2.1333
NG971602144	48	Female	0	-0.091483	0.86129	-0.27565	0.089913	-0.25334	-0.27963	0.36362	-0.063501	-0.9503	2.5085
NG182857944	70	Female	0	-0.16919	0.022358	0.80011	-0.47357	-0.089798	-0.30906	-0.95759	-0.44616	0.44802	2.683
NG636896305	46	Male	0	-0.10432	0.089262	1.0014	0.69796	0.10852	2.0358	-0.52376	-0.56176	-0.20029	4.3595
NG066521122	51	Female	0	0.82302	0.31085	-0.24309	0.58188	-0.78675	-1.2693	-0.27929	0.59394	-0.15913	5.6099
NG257556683	45	Female	0	0.55077	0.25553	-1.0555	0.38378	0.21875	-0.60004	0.0017641	-0.74678	0.72558	2.9335
NG109902583	60	Male	0	0.73727	0.63461	0.66416	0.50694	0.079644	0.40133	-0.84248	-0.91329	-0.95713	5.1534
NG460240645	59	Female	0	0.21123	-0.26269	0.32438	-0.84242	-0.17938	-0.88461	0.2152	0.50824	-0.18733	1.2865
NG397331531	41	Female	0	0.54597	-0.4014	-0.05706	-0.28725	0.35351	1.5185	1.2334	0.034043	0.33874	4.903
NG274590114	44	Male	0	-0.45374	0.10277	-1.0832	-0.54457	0.53222	-0.47858	-0.56531	-0.21683	-0.87894	1.4096
NG529064457	38	Female	0	-0.49664	0.63579	0.8531	-0.17329	-0.42678	0.6924	0.25698	-0.022598	-0.57605	1.701
NG060386292	33	Female	0	-0.35499	0.50087	0.18232	-0.67409	-0.94721	0.60219	0.68129	-0.24287	0.27458	1.278
NG885185015	67	Female	0	0.36539	-1.3332	0.57756	-1.0146	-0.27554	2.2878	0.38024	0.33457	-0.089316	2.0425
NG850418185	43	Female	0	-0.47468	-0.53869	-0.56828	-0.43074	-0.59901	-0.47499	0.044311	-0.18604	0.6378	0.93679
NG657239954	68	Male	0	0.84322	0.64674	-1.07	-0.16571	-0.38474	-0.11424	0.14861	0.46004	-0.51108	3.2083
NG368973879	57	Female	0	-0.34964	-0.46805	-0.56874	0.48455	-0.351	-1.9746	0.99416	0.22654	-0.85436	2.249
NG165512553	27	Female	0	0.031666	-0.28995	-0.51704	0.58295	0.01146	-0.091904	-0.1016	0.46857	0.35601	4.662
NG160620139	53	Male	0	-0.035207	0.5797	2.1939	-0.16982	-0.33161	0.53813	0.37395	0.26125	0.10869	1.3733
NG399732848	59	Female	0	-0.3886	-1.1042	-0.20762	0.70251	-0.046808	-1.1904	0.94972	0.31841	-0.40956	4.0741
NG834187689	58	Female	0	0.30626	-0.62575	1.0633	-0.79189	0.23091	-0.13395	0.021205	-0.6383	-0.71183	0.76923
NG717595474	38	Female	0	0.049076	-0.71699	0.22702	-0.86402	-0.4766	-0.58791	-0.00049692	0.31422	-0.23601	2.5122
NG741458355	42	Male	0	0.094916	-0.24575	-0.67445	0.26909	-0.19915	1.3774	0.30178	0.2482	0.45213	2.1326
NG217243088	40	Female	0	-0.31225	0.8216	1.2319	-0.013486	-0.48212	1.4694	-1.1955	0.32851	-0.296	1.4837
NG106584019	63	Female	0	-0.13916	0.53627	0.66713	0.5406	0.70202	-0.95485	-0.24273	-0.18695	-0.4515	2.0757
NG231468419	50	Female	0	0.70123	-0.19836	0.8714	1.9919	-0.083346	0.299	0.94264	-0.071351	-0.12535	8.5313
NG978314104	45	Female	0	0.032888	-0.037568	0.79855	0.25273	0.38569	0.0010355	-0.076877	-0.084827	0.37539	2.8852
NG310925822	28	Female	0	-0.92369	0.56324	-1.2996	-1.1325	0.42263	-0.65881	0.39676	-0.088887	0.44368	2.7864
NG085608950	42	Male	0	0.89974	0.12887	0.92172	0.01456	0.040504	-0.16195	0.7364	-0.48004	0.21797	2.8536
NG600782599	49	Female	0	0.19832	-0.11636	-1.5597	-0.72788	0.13594	-1.055	0.45021	0.21198	-0.51627	1.4036
NG425168346	57	Female	0	-0.85469	-0.68603	0.16736	0.083918	0.46562	0.21833	-0.679	-0.16361	-0.59066	7.6933
NG710414146	47	Female	0	-0.15641	-0.22449	-0.99688	0.18389	0.091349	-0.28847	-0.6992	-0.25185	-0.87933	3.5669
NG044914909	55	Female	0	0.57963	-0.29855	0.032946	-0.32286	-0.19659	-1.0105	-0.40119	0.26439	-0.29557	4.7922
NG782713710	59	Female	0	-0.60262	0.056977	0.73541	0.081803	0.56896	0.28923	0.44079	0.44262	0.07845	2.3694
NG216596707	44	Male	0	0.44274	0.60255	-0.84066	-0.1336	-0.46171	0.26932	0.93032	0.012406	-0.13427	1.868
NG254564286	30	Male	0	-0.078828	0.56354	0.76834	0.33451	0.021236	0.53553	0.039061	0.10082	0.34814	7.3826
NG151696139	30	Female	0	-0.55583	-0.33385	-0.0024129	-1.41	0.32431	-0.77898	-0.38888	-0.44052	-0.1597	0.83145
NG731929753	52	Female	0	-0.70059	-0.27628	-0.73133	0.62698	0.1419	-0.32855	0.14767	-0.30524	0.42746	2.0914
NG133891939	58	Female	0	0.019935	0.46844	-0.53617	-0.65017	-0.1671	1.2882	-0.62774	-0.97113	0.47775	1.3439
NG660633650	39	Female	0	-0.066477	0.69629	-0.15884	-0.30327	-0.34507	0.10833	-0.10034	-0.156	-0.20667	2.1406
NG579544335	46	Female	0	0.52437	0.034981	0.49152	-0.33354	-0.015909	-0.61394	0.11391	-0.085396	0.1938	2.9382
NG476889707	33	Female	0	0.11778	-0.72818	0.47247	1.4722	-0.0069986	-0.34267	-0.49366	-0.2534	0.25119	3.6032
NG496214468	41	Male	0	-0.20851	-0.29346	1.5022	-0.15771	0.61329	2.0721	-0.52393	-0.33524	0.54027	1.7724
NG123898088	36	Female	0	0.089388	0.32558	-0.91594	0.053349	0.055935	0.64	-0.50427	0.091353	-0.1386	3.2778
NG164878882	58	Male	0	0.80814	0.50001	-0.26936	-0.19969	-0.45366	0.32144	0.28	-0.31232	0.65496	3.3551
NG785394613	57	Female	0	0.52412	-0.75054	-0.7693	-1.5556	-0.81202	-0.2741	-0.50548	-0.3579	-0.15335	1.307
NG271765982	30	Female	0	-0.029414	0.30755	-0.078769	0.38976	-0.91308	0.18329	0.42981	-0.70957	0.56678	5.9206
NG993737699	42	Male	0	0.67921	-0.050564	0.33715	-0.24444	0.58553	-0.71567	1.2101	-0.22789	0.2588	1.7446
NG768557738	36	Female	0	-0.33481	0.3927	0.30901	0.28334	0.15876	-1.1521	0.16755	0.069129	0.10267	3.4321
NG087553687	58	Female	0	-0.4971	-0.074946	-0.6417	-0.15041	-0.14061	1.6145	0.2157	0.2135	0.28437	2.2652
NG589171637	44	Male	0	0.61835	0.41942	-0.87236	0.11829	0.17732	-1.3891	1.0573	-0.042969	-0.65286	3.1512
NG679478350	24	Male	0	0.28962	0.18899	-0.56007	-0.45565	-0.17472	0.17907	-0.84453	-0.56481	-0.72874	1.5502
NG037176829	44	Female	0	-0.145184	-0.485399	-1.18038	0.0120214	-0.0912647	0.337419	0.360889	-0.130394	-0.670089	1.9806
NG666479660	32	Female	0	-0.17915	0.29582	0.36713	-0.53522	0.08533	0.63509	-0.46036	0.44179	0.47643	3.4303
NG012457254	49	Male	0	0.99395	0.60696	-0.70659	0.013624	-0.92781	0.0097421	-1.0097	0.46554	-0.27573	4.0267
NG773401598	67	Female	0	0.16962	-0.063238	1.637	-0.61907	0.32685	0.4124	-0.4018	0.23484	-0.68532	0.89661
NG488794189	39	Female	0	-1.1982	-0.53323	-0.77451	0.15769	-0.92465	-0.13779	0.50954	-0.57493	-0.81538	4.296
NG071535182	41	Female	0	-0.59084	-0.35984	1.1685	-0.53793	0.15203	0.55354	-0.19668	0.0992	0.40428	1.2615
NG501758067	49	Female	0	0.1776	0.56114	-0.50579	0.54468	0.55729	1.7065	-0.42637	-0.071438	0.27777	2.2502
NG491086722	40	Female	0	0.015664	0.98527	1.4513	-0.13713	-0.43661	-0.75591	1.2475	-0.00067198	-0.31788	2.4844
NG916971778	59	Female	0	-0.058332	-0.19758	0.44801	0.077178	-0.2457	-1.0361	0.17703	-0.56016	-0.18754	4.6344
NG190385985	50	Female	0	-0.27712	0.19759	1.3252	0.11677	0.17228	1.7254	0.45016	0.28141	0.22004	3.0084
NG284359089	57	Female	0.004	-0.034436	0.017913	-0.31592	0.42421	-0.41695	-0.67759	-0.70765	-0.77573	-0.29804	2.6286
NG550507859	62	Female	0	0.81788	0.51606	-0.029641	0.18386	-0.11051	0.082941	0.43151	-0.26113	-0.16998	4.4177
NG172339294	56	Male	0	-0.30697	0.45254	-1.0635	-1.1399	-0.82078	-1.0997	1.6009	-0.088653	-0.73994	0.90501
NG072171944	33	Female	0	0.9174	0.1239	-0.25619	-0.51872	-0.2985	-0.26245	-0.60015	-0.67915	0.35486	1.4395
NG915633150	58	Female	0	-0.2824	0.78076	-0.498	0.26146	-0.95457	0.32783	-0.8751	0.0013015	0.33923	2.827
NG999084681	54	Male	0	0.13814	-0.33979	-0.27269	0.61283	-0.49231	-0.42429	-0.64433	-0.35187	0.21338	4.3806
NG865202128	55	Female	0	-0.15126	-0.28649	0.80255	-0.1879	0.40226	-0.56757	0.07688	-0.11468	-0.61969	1.3839
NG015604527	66	Female	0	0.58302	0.74487	0.52726	-0.040459	0.84473	1.1183	0.77978	0.15833	-0.28872	2.637
NG516325138	47	Male	0	-0.46126	0.024972	0.80588	0.23392	0.57402	1.632	-0.21378	0.091235	0.10141	2.5967
NG788309381	48	Female	0	-0.0095791	0.13732	-1.456	0.41463	0.64754	1.225	0.63859	-0.5052	-0.26085	3.7074
NG374516238	49	Female	0	0.28423	-0.34083	0.44676	-0.20931	-0.16802	-0.43715	-0.32617	0.085358	-0.07403	1.8171
NG416683677	45	Female	0	-0.3025	1.1079	0.22736	0.74349	0.091826	0.069032	-0.033887	-0.22479	0.36159	3.1621
NG571468997	30	Female	0	-0.4144	0.65693	-0.52937	0.23286	0.33457	0.35245	0.2707	0.14964	-0.36082	2.6595
NG952903833	50	Female	0	0.11203	-0.44615	0.32426	0.022041	0.33801	-0.22074	0.076968	0.10505	0.15165	2.5855
NG451937938	51	Female	0	0.15413	-0.11597	-0.33369	0.21596	-0.80461	-0.29601	-0.12351	-0.63183	0.11949	4.3991
NG658069228	31	Female	0	0.025059	0.18778	-0.75299	0.90955	0.13981	-0.82413	0.76921	0.22793	-0.80606	2.6916
NG197681744	38	Female	0	0.127	-0.026264	0.6972	-0.68778	0.38136	1.3838	-0.18777	0.16107	-0.58774	0.71378
NG518081412	53	Female	0	0.84051	-0.045395	-0.88793	-0.26672	-0.12234	-0.73517	-1.2248	0.35568	0.082949	3.6728
NG394352764	55	Female	0	0.10499	-0.69431	0.11889	-0.62222	0.24939	0.28168	0.26749	-0.31738	0.091509	3.4408
NG866136896	52	Female	0	0.12479	0.045048	1.8004	-0.91907	-0.20788	-0.31812	-0.88612	-0.12047	-0.19592	1.4513
NG500945096	49	Male	0	-0.23265	0.1279	-0.44475	-0.31697	-0.45064	-0.11685	-0.3593	-0.43828	-0.34537	2.5415
NG004905977	31	Female	0	-1.1396	-0.51703	-1.7653	0.1598	0.237	-1.581	-0.51361	-0.061285	0.089827	1.0094
NG209646378	39	Female	0	0.73562	0.1519	0.67594	-0.13955	0.40979	0.35317	0.097328	-0.00033818	0.12082	3.0305
NG565716869	45	Male	0	-0.30965	0.60282	-0.70062	-0.28354	0.89254	-1.3996	-0.26316	-0.1832	0.38424	3.7291
NG518174432	65	Female	0	-0.21327	-0.11724	-0.14426	-0.33541	0.081134	0.0095539	-0.37322	-0.0039679	0.43995	3.2747
NG978588691	31	Female	0	-0.16848	-0.56922	0.10015	0.1294	-0.382	-0.59042	-0.88429	0.054022	0.62711	1.8188
NG919478428	28	Male	0	-1.0119	0.048298	0.30642	-0.97386	0.23058	0.18178	-0.84915	-0.8027	0.77513	0.93221
NG232899609	44	Female	0	-0.44827	-0.30902	-1.3564	0.097999	-0.5144	-0.97249	0.90189	0.02994	0.43523	1.8493
NG365425752	64	Female	0	-0.66079	-0.23198	1.3781	0.55825	0.19287	0.73489	-1.067	-0.1441	-0.97861	6.9433
NG164599490	39	Female	0	-0.13826	-0.77554	0.61431	-0.98423	0.44891	-1.3627	0.8208	0.52059	-0.21282	1.7927
NG396058976	39	Female	0	-0.56571	0.94844	0.19166	-0.25956	-0.31968	0.46822	-0.43419	-0.18601	-0.22739	2.9118
NG042668679	65	Female	0	0.84032	-0.52978	0.46724	-0.086965	0.49741	0.48321	0.81062	-0.69803	0.15894	1.8027
NG096668097	43	Female	0	-0.20032	0.055521	0.87264	-1.3073	0.30602	0.67298	0.88539	0.12933	-0.30697	1.2375
NG497577026	56	Male	0	-0.12966	0.53288	-0.14954	-0.047243	0.10921	-0.44778	-0.33697	0.33183	-0.31926	3.0739
NG199633031	56	Female	0	-0.13926	0.568	1.0482	-0.10162	0.40135	0.57631	0.41739	0.91374	-0.28342	3.3458
NG993179804	45	Male	0	0.71726	0.97312	1.3015	-0.18918	0.36734	-0.090347	0.43947	-0.69676	0.61532	2.3298
[truncated: 68 more rows]
